# Supplementary material for: Anoikis classification of lung squamous cell carcinoma reveals correlation with clinical prognosis and immune characteristics
Source: Ann Med. 2025 Jun 14;57(1):2514944. doi: 10.1080/07853890.2025.2514944 (PMC12168404; doi:10.1080/07853890.2025.2514944)
Supplement: Supplemental Material [file IANN_A_2514944_SM8995.zip]

Archive with 6 entries (5 files):
- suppl_data/
- suppl_data/legend.docx
- suppl_data/Supplementary Figure1.tif
- suppl_data/Supplementary Table1 diffARGexp.xls
- suppl_data/Supplementary Table2 forest plot.xls
- suppl_data/Supplementary Table3 Multifactorial Cox regression analysis of prognosis related ARGs.xls
