# Supplementary material for: Anoikis classification of lung squamous cell carcinoma reveals correlation with clinical prognosis and immune characteristics
Source: Ann Med. 2025 Jun 14;57(1):2514944. doi: 10.1080/07853890.2025.2514944 (PMC12168404; doi:10.1080/07853890.2025.2514944)
Supplement: Supplemental Material [file IANN_A_2514944_SM8995.zip › suppl_data/Supplementary Table1 diffARGexp.xls]

ID	TCGA_TCGA-90-A4EE	TCGA_TCGA-85-8049	TCGA_TCGA-33-6737	TCGA_TCGA-39-5016	TCGA_TCGA-56-8304	TCGA_TCGA-92-8063	TCGA_TCGA-22-4593	TCGA_TCGA-43-8115	TCGA_TCGA-22-4599	TCGA_TCGA-60-2712	TCGA_TCGA-21-1080	TCGA_TCGA-43-5670	TCGA_TCGA-33-AASI	TCGA_TCGA-56-7582	TCGA_TCGA-58-8388	TCGA_TCGA-56-7822	TCGA_TCGA-56-7579	TCGA_TCGA-22-1016	TCGA_TCGA-46-6025	TCGA_TCGA-60-2715	TCGA_TCGA-L3-A4E7	TCGA_TCGA-60-2709	TCGA_TCGA-77-7141	TCGA_TCGA-22-5477	TCGA_TCGA-63-A5ML	TCGA_TCGA-77-8130	TCGA_TCGA-21-1070	TCGA_TCGA-60-2711	TCGA_TCGA-77-A5FZ	TCGA_TCGA-98-A53J	TCGA_TCGA-98-8020	TCGA_TCGA-98-A53C	TCGA_TCGA-77-7335	TCGA_TCGA-21-1077	TCGA_TCGA-90-A4ED	TCGA_TCGA-22-1000	TCGA_TCGA-63-5128	TCGA_TCGA-21-5787	TCGA_TCGA-51-4080	TCGA_TCGA-68-A59I	TCGA_TCGA-60-2716	TCGA_TCGA-22-5474	TCGA_TCGA-77-7139	TCGA_TCGA-21-5786	TCGA_TCGA-O2-A5IB	TCGA_TCGA-22-5489	TCGA_TCGA-LA-A446	TCGA_TCGA-63-7021	TCGA_TCGA-90-7767
NTRK2	4.016703	5.6094307	1.9351311	7.04923874	5.1966343	6.0125448	4.8532851	2.1906837	6.1103305	1.2392019	1.1054654	1.3927426	0.6109781	7.8353431	4.5935125	3.7236671	6.8072824	1.1777012	6.1913057	5.7690157	4.0459418	5.8615266	6.5473216	7.0606305	8.844963	5.07325394	3.5365721	7.8236828	1.1908536	6.2957803	0.8592667	2.3991108	6.4783044	7.4514901	1.36153458	1.4545222	7.0349038	0.738324	6.1593674	5.43955	0.2568939	6.0728007	7.359522	2.9532007	0.59499953	4.3062763	6.5826898	6.3015877	4.6939109
CEACAM6	3.6027008	6.6204642	10.9150498	5.42311474	7.5203968	7.9899145	6.0255351	7.3907565	2.14958931	4.5018821	7.4980829	6.3053394	8.5955154	7.2903301	6.7197406	9.0378824	5.2382377	9.3056021	4.7939137	6.5148823	8.8174692	5.8379377	8.0899645	5.511674	5.4383645	6.10691795	8.2377114	6.2310762	7.3264138	9.1555233	6.4521591	7.6589144	6.7528755	6.8046895	3.588024	7.864601	5.2026604	7.5417873	6.1324924	6.0826517	9.6235651	11.242704	6.3473758	4.6174213	1.6484982	3.6017861	6.5331408	8.3350914	0.8293302
EGFR	6.2610013	5.770018	3.219918	6.72915586	6.1571544	6.9325753	10.05479	5.1910681	6.8837248	5.0171184	7.1711638	5.740191	5.239336	6.9829803	7.4836322	6.7503398	6.8415871	5.7703697	7.8457181	5.4340669	6.5434676	5.0316163	7.5498819	6.1311931	5.8193976	6.02606382	5.3947606	5.7916082	3.7822856	6.4629079	9.71298	4.8898368	4.775303	4.6345458	6.04319746	5.6379819	7.3683551	2.9026517	9.5864726	5.4125623	5.6729945	4.6209859	4.0939967	5.6138064	4.84074925	6.0317752	6.1023233	5.9260572	6.1328448
PTRH2	5.0819164	3.7479347	4.1227374	5.23379891	4.4274044	3.9017949	4.0371904	3.9974276	4.49758899	3.2074317	4.7896725	5.0872893	4.3793993	4.3641976	4.7141731	3.5781094	4.612368	4.290342	5.3309145	4.0017252	3.6888086	3.8553824	4.9366839	4.4832562	4.8041244	3.7711662	3.6566308	5.0427284	3.3815443	4.1478675	3.9055387	3.7650097	4.0328722	5.0455569	3.91484991	3.4689001	4.0074352	4.8595864	5.3747385	3.6545199	4.1594887	4.449719	5.6853951	4.0736477	4.97026219	3.5497254	4.4139977	3.5869961	5.2980606
DAPK2	2.3041876	1.4925497	1.5667208	1.14217747	1.1401879	1.8134692	1.396313	2.8265113	1.25420222	1.5183789	1.0599054	1.5561399	0.7675614	1.2026561	4.3253711	3.5547812	1.9319508	2.7409982	1.3807478	3.0506534	3.1050877	2.415309	2.9746002	1.3942519	3.1954326	1.31713537	1.9093039	1.8513832	2.4181812	1.9636105	1.2731027	3.7777931	1.5177694	1.9903935	1.78145767	2.1340786	1.3216252	1.9262089	0.8365485	1.8112419	0.9700333	2.3886992	1.3869142	1.2255563	2.69433819	1.909535	2.8011701	2.4295162	1.7222603
CASP3	5.7133531	5.3303054	5.239687	6.77188154	4.8145475	5.8015786	5.9278475	5.7235941	5.70639361	5.1540886	5.1035213	5.9288018	4.6065251	6.14642	5.9623249	5.8309806	6.379859	5.6699591	4.2351356	5.886823	5.770896	5.2348809	5.9147513	6.50548	7.1208776	4.92819096	6.0386904	6.5575006	5.1661353	5.4987194	5.7339761	5.156123	5.9805846	5.50925	4.57040259	5.2653918	5.4717097	5.4022234	6.800359	5.148096	6.1235985	6.1158314	6.2543676	5.3703551	6.79058126	5.2683953	5.7923378	5.8723803	6.9590253
CDH1	6.7089608	6.4822722	6.039667	6.33817141	8.5298627	8.1037046	8.2897417	8.2482555	5.8772862	6.8391741	6.9958563	7.4291613	7.4562108	8.2675578	6.7498917	7.9531108	8.396969	7.4731911	7.4485908	6.8231669	7.805871	7.1252714	8.8804936	8.690247	8.5320323	8.29407508	6.762422	8.1832811	6.1066228	8.6605348	8.1091419	6.0426225	8.3899521	7.9005019	6.69928737	7.1987025	7.6899994	6.9364711	8.2993693	8.0810636	7.9005658	8.1774731	9.1518037	8.1304898	7.91606976	6.74296	8.311815	7.7363473	6.5933233
PAK1	4.7666768	5.5507398	5.4049337	6.51428033	6.8030989	6.6839711	6.0355535	5.9659161	6.34954705	4.8952394	5.7881338	5.5365505	5.4577198	6.62167	6.0032398	5.568451	7.1461375	5.5316398	6.4079266	5.5438184	6.1802061	5.3374533	6.6263541	6.2877654	5.8478272	4.99728785	6.2003523	6.5541653	4.8798567	6.0517191	5.2555823	4.4098844	6.1267769	6.2914622	5.23495017	5.3373607	6.7698129	3.9267401	8.3714399	4.9572318	5.9373522	6.0143845	5.854414	5.9987143	5.65478391	5.1487991	6.5740476	5.8088458	5.9074847
ITGAV	6.1068427	7.0980498	4.9781897	7.32464289	4.9037338	7.1468512	7.3107796	6.7970144	6.66979541	6.2595383	5.7966843	7.6351021	4.615655	7.6268757	7.894723	7.8592456	6.7981532	6.081513	7.2474028	6.3644241	6.965846	6.0645842	6.3215941	6.8682019	7.2460865	7.91622578	6.5266485	5.6259591	6.4088414	6.5717599	6.9276787	6.1053303	6.160211	6.8043502	5.32399403	6.7190301	6.5741351	4.5101377	5.4200295	7.298829	5.1320956	6.036272	5.8897391	5.8421278	6.49406034	7.5903148	5.4344263	5.993541	7.1230112
ITGA2	4.982882	4.9015249	4.0944688	6.05548523	5.561232	8.0903504	7.6122951	5.7591844	4.63651571	6.4628686	5.1475257	6.8136336	4.984984	5.9756156	5.6504911	6.4644499	5.8502515	6.1858138	6.2154927	4.8489375	6.5372108	5.0447268	6.595864	6.7386851	6.3835121	5.76581743	6.2215586	6.4195561	5.0800134	6.3328262	5.79261	5.1371001	5.3701455	6.5641261	3.90036403	6.3175269	6.5915549	3.2030823	5.393842	4.9808676	6.2485588	5.0106146	5.811333	5.3002157	6.33156598	5.2019762	5.9577744	5.3017038	4.2535879
BIRC5	6.6387461	4.9740841	5.5921393	7.09469519	6.6283639	5.5980468	7.0041968	6.1048112	7.25225107	4.9532543	7.1705928	6.4723417	6.3060789	6.137666	6.2368596	4.9394856	7.5351009	5.1824175	6.9243407	5.8437016	5.5526791	5.9040378	5.7172497	7.1979839	5.7967806	5.16315562	5.2636866	7.0231498	4.0380497	5.1568224	6.6932975	3.941305	4.8824251	6.1758019	5.03808671	4.6339158	5.8031711	6.5037813	7.7841717	5.5102444	5.0195389	5.9025359	6.732991	6.4326886	7.10400899	5.8295085	6.6611941	5.7431982	7.1118706
BDNF	0.9438228	0.8941192	0.7558556	1.43905184	0.6086105	1.1377463	1.415577	1.047273	1.37695565	0.3866948	0.4761517	0.4453274	0.8934634	3.0395641	1.174778	0.7182194	1.5811072	0.6557496	0.7415453	1.4356577	1.168376	1.2034258	1.5444465	3.4439899	1.7749534	0.63434173	0.4307637	2.4698702	0.6215907	1.4766126	0.4566943	0.9425558	1.329064	2.5321052	1.03680095	0.5936632	2.0966785	0.8998212	3.52034	0.9963968	0.5350318	1.4971495	3.2338263	0.3322304	1.18260638	0.4644332	1.9796234	1.4666716	0.4299863
ITGA6	5.193453	7.4019357	5.0020537	9.59241916	6.3777028	7.3746749	6.8084345	7.0913676	6.54604793	6.9547692	7.3592639	9.4587971	6.4014026	8.7660741	8.4155336	10.3881966	7.7278486	7.2484052	9.2185348	5.7346971	5.9648914	6.0925777	8.1577483	7.9234186	7.9790235	9.65359051	7.874046	8.4335957	5.1825457	7.1005051	9.5926137	6.1866826	7.0180351	7.1724019	4.89203633	8.3088644	7.608576	4.0821342	7.3941666	6.123436	5.9946547	7.4081674	8.4667864	6.0792618	5.77930389	7.0543919	7.6727243	6.6941028	6.6839534
ILK	1.4442736	1.2333264	0.9971067	0.71304967	0.9365088	1.5557442	0.9570626	1.4029813	0.79548167	1.0773515	0.8156645	1.0733337	1.0149919	0.8003182	1.7139138	1.1534039	0.7718818	1.4184112	0.8381965	1.4567796	1.7055885	1.2335272	0.877434	0.8916344	1.2434345	0.81446914	1.1075828	0.8771792	1.2261796	1.0654903	0.9629695	1.8397725	0.734508	1.0163856	1.10331688	1.3650293	1.0437634	0.774477	0.881505	1.4707249	0.8705389	0.759803	0.7063517	0.786303	1.57152655	0.8379349	1.0486568	1.0595242	1.1786136
CFLAR	4.5459504	4.4525659	3.4381299	4.52050555	3.0486046	4.0616707	3.3690685	4.5220691	3.62363596	4.4132639	4.0279259	4.165328	3.628692	3.9606123	5.1522464	4.399965	3.970723	4.8884099	3.5236444	4.4534719	4.4310243	3.9579784	3.3866453	3.8537442	4.3898361	3.70075482	4.5398258	3.5528914	4.8723202	3.9801598	4.1438236	5.3528923	3.37086	3.5801118	4.20282838	4.3098047	3.2359421	3.6654558	3.4715376	3.8875122	4.1136718	4.3393279	3.2212136	2.9430366	5.274252	4.1380525	3.653992	4.0967795	4.4698049
DAP3	7.2464667	6.156891	6.2631443	7.45125655	6.0040781	7.7818255	6.1729148	6.3283107	7.42171748	5.9688411	6.3357584	6.307189	6.9839024	6.4345917	7.1866367	5.7385213	6.5116083	6.6848469	6.386178	6.147117	6.4286415	6.2596952	7.2339191	6.1826562	6.6809359	5.99840345	6.7526679	6.5547056	5.6720913	6.6490993	5.949274	5.5717228	5.9733892	6.9766386	6.09764989	5.7695943	6.6182684	6.0944602	7.7025446	6.4473429	6.7709276	6.8178969	6.9655275	5.9974348	7.81482739	6.6768133	6.1446284	6.1590333	7.5880194
PDK4	2.7201337	3.4874117	3.5216164	2.04859297	0.8665126	2.1321571	1.7363055	4.9448076	1.64870127	3.4004621	3.0534342	1.2820773	4.1483976	1.8954956	3.3528074	2.9343527	1.3319408	5.8407028	1.2443421	4.2649638	2.488033	4.0953497	3.7988198	3.1822889	3.4056214	0.78667927	3.6093726	2.8297124	5.7937699	0.6586448	4.1593728	6.8713481	3.0543999	4.1792656	3.99059411	3.8760497	3.2104656	3.7141556	2.2468534	3.9021147	1.4387982	2.6681876	1.8467255	1.7993947	5.32077695	3.5060378	3.1295947	1.0732131	1.9152796
CDCP1	3.5155743	5.4432056	4.4782733	6.24611313	5.2139151	6.8223816	5.8113556	5.84887	4.90498788	4.5227869	4.8000058	6.5181735	4.8297496	6.9626697	5.6841597	6.0081927	5.5962128	5.9453874	8.1223774	4.8913966	5.4858314	5.3647498	6.4271939	5.870185	6.0715938	6.65073683	6.1644047	5.4818832	4.0516715	5.6552467	8.2051327	3.5834722	3.9248423	6.2252006	3.9980337	5.4592792	6.6276433	4.5003276	6.1497241	4.9689169	6.1236458	6.1362584	5.9043163	5.2904557	5.72963186	4.6236505	6.3108582	5.4491248	6.0613317
HGF	1.643527	1.6731946	1.9637086	1.08316441	0.4903781	1.9468212	2.6514988	2.6268768	0.95652542	1.6505394	0.9789144	1.0625291	0.5984813	1.9822306	3.1382067	1.3419471	0.8948883	3.5161636	0.8214372	3.0215788	1.4168462	2.8075876	1.6819752	1.9298992	1.7723076	0.89585173	1.6896515	1.6559298	3.2599672	0.658936	1.743265	3.6699953	1.9833701	1.2460766	2.21481592	2.3722687	1.2490149	1.02921	1.068821	2.5406215	0.7215802	1.7834511	1.2848063	0.8853059	1.50393322	1.8745974	1.2488784	0.9137746	1.388857
PIK3CG	3.4321118	3.5900612	1.4365964	2.90734043	1.515423	2.1777935	1.5317785	3.589085	3.00321508	3.987665	2.002214	0.6478458	1.7502055	2.4983422	2.8296554	1.7499069	1.796084	3.0170813	1.0381561	3.3529381	2.2634624	3.663645	1.7983947	2.3043425	2.0680391	0.93609548	3.3062435	2.2787514	3.9195961	0.8514976	2.3453818	4.1277989	3.1964591	3.0716167	2.55451205	3.4814034	1.2393416	2.8351434	1.3211954	3.0972326	1.1136586	3.424362	1.8566297	1.8987398	1.27237462	3.3607217	1.6243341	2.4602697	2.5936471
ITGB4	5.8083035	8.1746347	7.1766096	8.50702024	8.1091539	7.1474481	9.2404394	6.9373474	5.78068579	6.3912621	7.0786725	9.4676082	9.1663378	8.3015982	9.2431054	9.0687202	7.7616979	6.6454755	10.1511021	7.1020064	7.9917808	7.107802	7.3556416	6.9288802	7.6854349	9.3336068	7.2842979	7.2073093	4.9733324	7.6957138	9.9573621	5.5272202	7.2922864	8.1162083	7.05435908	8.1338835	7.2105491	6.927072	7.9358251	7.9657051	8.8053801	7.0405298	8.3455783	7.9162058	5.33584711	7.1971361	7.669918	7.2007227	9.1583577
DAPK1	4.3068498	4.1518937	6.7196944	4.44909986	2.1377544	3.4757245	3.2339005	4.9007291	3.36391178	4.2603671	2.7694974	1.3627309	1.8541555	3.8265681	4.605816	4.1833331	3.2605893	5.2673985	1.8189092	5.1775444	3.9338291	5.1251244	5.0156753	5.5096851	3.7575792	3.77713739	3.4786786	3.9246733	5.0272524	4.9339072	3.5239107	5.2334901	4.6436725	3.7445059	4.36520843	4.7027252	3.9185919	4.2912609	3.7456553	3.0954182	3.8498433	3.9223985	5.2185013	3.0691829	5.07457468	3.9647286	3.5029348	3.8209664	3.3084382
EZH2	5.4843255	3.8763089	4.0721786	4.65719264	4.4781813	5.1259456	4.4357463	6.0292438	5.43275555	3.3208211	4.6658742	4.2914969	4.5037131	5.2421268	5.4824578	3.2166078	5.5989978	4.4055293	3.9196598	4.3948803	5.1604207	4.457022	5.0380889	6.4857645	5.4106338	2.80960636	5.1877642	5.4969208	3.3656785	4.5459389	4.2400314	3.2636913	3.7045387	5.0897477	5.28379404	3.5340902	3.8335529	4.0245078	6.1873778	4.3590514	4.6518576	4.4759168	6.4002908	3.4588579	7.89912087	4.08054	5.5772	5.2201443	5.1832704
CXCL12	5.0657781	6.1732794	3.5390061	3.87174594	2.1767128	5.4901432	6.3397586	6.1059584	4.60531564	5.0372485	3.2641012	2.1195909	2.8467267	5.1575616	4.9170365	2.7345374	4.19056	5.4864993	2.8769426	6.9939519	2.8962104	5.9036195	5.4630425	3.5894895	7.0898571	2.90823711	3.9864878	3.182151	5.5098751	2.5662144	4.6792154	6.1312068	5.6965846	3.6719749	4.39541885	4.5976213	4.0300955	3.335886	2.765485	4.911047	1.5137679	5.2520171	4.066376	4.1419859	2.583888	4.8874863	4.4274583	4.321905	5.2458001
E2F1	6.2380803	4.4171013	4.6853987	4.67000413	4.0398947	5.4755073	5.6114809	6.116931	4.04596943	4.0773182	4.4444941	5.9092734	5.2835129	4.6408924	5.642919	3.3603485	4.7704336	5.3745814	4.1189162	4.6591345	4.3318943	4.5279704	5.1481254	6.412034	6.5047064	3.8432372	5.2243685	5.5428164	3.5719747	4.512791	4.7813221	3.2727929	3.0842531	4.6953164	5.79130177	3.6471941	4.302198	6.0629557	5.3460447	3.7493317	3.7312229	4.3862841	5.1097254	4.4669685	7.50341693	4.6652565	5.6448725	4.6698115	5.7307387
LGALS3	7.6410138	7.4734456	9.1565703	8.36073937	7.8820439	8.230237	7.1370955	7.7410417	7.86232865	7.798618	8.7558175	9.1585228	8.6457672	7.7878294	6.9620215	8.7196284	8.7483631	8.2167933	7.8673827	8.4900066	8.744295	8.4630748	8.4222659	6.9210477	7.835735	8.42109173	8.4150177	7.6180599	7.8723416	7.0011479	8.5447874	7.959287	8.9937395	8.1696245	7.16276281	8.8606008	8.262509	8.90789	7.7707562	7.7099562	8.4535489	8.2078166	9.2599275	8.5537093	7.72300364	7.4440836	7.4546997	7.8587885	7.3275699
BAK1	5.5680999	5.2311824	5.5454607	5.55831538	6.1154508	5.1019461	5.9412616	5.9804576	5.12395793	5.8101778	6.3762001	6.5993319	6.5666839	5.0413568	5.826555	6.3935362	5.4126789	5.6870334	6.1702832	5.5960731	6.3059299	5.0471439	5.8601523	4.8793882	6.0833987	6.50385305	6.3650847	5.6699264	5.053695	5.0350928	7.0608508	4.8823251	4.8706678	5.8144498	4.65964438	5.8897686	5.606276	6.950185	5.5097639	4.9384768	5.7824765	5.6747958	5.5826061	6.4457134	4.95801968	5.5533715	5.9672331	5.0993233	5.7771121
GLI2	2.3516013	5.2269671	2.7186266	4.2098368	1.0950138	2.6714428	3.0560017	3.5016114	4.24833739	1.7755459	2.5255812	1.0980869	0.7125643	5.1603856	4.4582499	2.0102824	4.606779	3.1897069	4.0501515	3.1878912	2.0570631	4.3096474	2.5048916	6.3821051	4.48996	2.17386978	1.9955152	1.8885485	2.0259139	5.2177478	1.9218475	2.5274056	2.8395031	3.1972823	7.05788964	2.3165296	4.6939897	1.3397617	4.7118467	2.180229	1.2882555	3.5851808	2.8425802	4.839459	3.55121617	3.0924601	4.8707476	3.7950043	2.3590386
FADD	5.3068551	2.9246114	3.2319029	2.91624353	2.6738599	4.3849749	6.6064046	3.4077937	2.22995792	1.8662347	4.5270135	3.4413062	3.5712276	2.6424935	3.3461377	3.7957432	3.287306	4.2185096	4.0936477	4.5496677	3.1612256	2.949656	3.2643225	4.0591361	3.1911553	2.21179789	3.1488298	2.6855975	2.2505769	2.9956296	5.631042	2.2565212	1.5283845	3.3499283	2.51968124	3.2132885	2.4719969	2.9169274	2.376296	2.3007764	3.4671459	3.7885523	1.7989378	4.0150505	2.72746747	2.7957765	3.2414446	1.8655206	3.477764
PHLDA2	4.5494121	5.6242642	5.7420505	5.53643597	3.851701	7.3358329	4.9828163	5.0270634	3.99787315	3.8156392	4.5242965	6.4238081	6.0223685	5.3786064	3.6221847	5.873119	5.6535834	4.9844646	6.9985347	4.6084425	7.0213472	4.4774258	5.4026108	3.6344591	5.0535324	5.95114254	5.977712	4.2828998	4.5965705	7.1955397	5.9392186	4.5105268	5.2821433	5.7662196	5.00596858	6.109439	3.824568	5.9167337	3.1413908	4.6346591	5.2624265	5.7296397	5.0764664	4.5548518	2.99532479	4.0422837	6.2925571	5.7080211	5.3433467
HMCN1	3.0177384	3.2275232	3.0304789	0.83492914	1.1934059	2.9452494	4.0677341	4.1163264	2.41256233	2.3915418	1.5726294	1.7648665	0.8760506	2.3427147	4.6900975	3.9556687	0.98653	4.4156648	2.2695506	3.7059248	3.7388819	3.6185013	2.0126522	2.5508277	2.7519099	3.91122135	2.1487154	2.4984219	4.8329429	0.8161894	2.5130964	4.2744141	3.3586264	2.4297763	3.49987546	3.6904254	2.1144201	1.6286357	1.3184849	3.3636466	1.4769631	1.3191956	1.3474091	2.7216299	1.83158293	2.9605957	2.026654	2.1978604	5.1768098
CEMIP	2.9549317	5.2172683	5.0882531	2.33804435	3.6241515	5.4374383	7.264699	6.5371211	2.7706128	4.1219914	2.0874315	4.5034575	2.6762832	4.7201262	5.0805575	2.6358955	4.9407602	5.5705737	6.7854352	6.945432	6.4702767	5.4496702	3.5513853	2.4128405	3.1802859	4.72259348	5.28582	2.6543149	5.7368987	3.8647339	4.2083405	4.9249704	3.6352066	4.7150367	2.2084759	5.0724514	4.8763718	4.4296604	3.1568925	5.3788293	3.96847	3.5777273	2.6897956	4.5538584	3.4955023	4.2397436	3.173589	5.4249539	5.4674671
CDKN3	4.686662	3.8493304	6.4307671	5.56189279	5.7860369	5.8357429	5.3785284	4.7932369	6.14247559	2.9561027	6.2000495	5.552775	5.2885618	5.1794198	3.9130621	4.1416958	5.2536151	4.2264841	5.6587611	3.7530224	4.4729838	4.0720792	4.6577501	5.2345469	5.2315002	4.40291831	5.4023358	4.4436391	3.0402004	3.576227	5.2348081	2.9297238	4.657855	4.132872	3.27472891	3.3702839	4.2527667	5.413028	5.7351372	3.5571213	3.4864064	4.2699017	5.1351992	5.1304541	5.58145826	4.6022282	5.3903132	4.1104942	6.0055944
SFN	8.329335	11.2460954	11.1529766	10.9492238	12.1304599	12.7398612	10.7504389	9.6217134	8.1891477	9.6612278	10.5989524	11.5603445	8.4826207	11.1881145	8.7872775	11.2066618	11.7821076	9.5717849	12.7835336	9.8675945	10.8256292	9.6068812	10.7339522	8.7352432	12.3067043	12.86612375	10.9132843	9.5107973	8.0658299	12.6390602	12.5797593	7.8600766	10.7683688	10.8448264	7.69035531	11.138224	11.5289397	9.0503949	9.9454322	10.0512468	10.7732197	10.1058999	10.8769539	11.4341931	7.03739074	10.3832436	11.4690531	12.2349786	10.4982048
CLDN1	8.4834539	6.5884282	5.7962034	11.60369924	8.8702441	6.594529	7.6733967	8.7020205	9.44123051	9.3139346	12.4013283	9.82108	8.4206657	9.4180121	8.6183011	9.8412813	11.4302121	7.4698418	8.7888487	6.2555752	6.6881852	7.3617749	10.3575266	10.1207959	7.9672928	9.26362171	8.3416531	7.4351256	6.0471404	7.7857709	9.8689039	5.2431719	6.9292532	7.4529664	9.86996429	9.6584756	9.3401602	5.1914	7.1650956	8.8208305	5.406839	9.0972467	9.3488835	7.4976335	5.09103945	8.7490655	8.6203161	7.6878665	8.6553524
CDKN2A	5.4844428	3.8036908	0.6267313	6.0036057	5.0708484	6.3905117	6.5699415	4.8849733	5.74788491	0.9168085	4.910766	6.5202229	0.7941481	4.930707	6.3232348	5.5370389	4.6364167	3.5398779	5.9368292	1.1706466	6.4691472	5.0115901	0.606643	6.3071815	6.7114231	3.20865819	6.6654668	5.1084852	1.4334452	5.2626107	4.0144231	1.4610629	3.9802847	3.6006375	2.75375355	4.7880832	0.3778209	5.159648	5.9590167	4.2954316	4.4056837	0.8387095	5.1251539	6.739958	6.84425835	1.0981292	0.4273804	0.6602893	3.8315453
AR	1.3079302	1.7983317	0.9165919	0.43990401	0.994965	1.2944782	1.8189969	2.3975272	0.53667141	0.9647464	3.5490322	0.7387297	0.5185555	1.1950984	1.9346674	1.0922246	0.4821175	1.7276685	0.677877	1.8123064	1.2229841	1.6493058	1.3576388	4.3539582	1.0229999	0.9662728	0.6707051	3.2507759	1.6890303	0.8735582	1.1105742	1.9737798	2.2922846	1.3436237	2.35511719	1.9868709	0.8524154	0.6735782	0.521632	1.2963265	1.3310635	1.745203	0.6333811	0.8239222	0.6974411	1.6262631	0.699827	0.5607891	2.4562233
PLAU	7.0564758	7.7439293	7.3014288	7.18552492	6.8433982	10.264051	8.5492358	7.9887471	6.27402721	8.5745241	5.4482425	8.9841456	9.4052304	7.1441321	6.2284629	7.6413608	8.5459182	7.5999115	8.7878752	7.2383277	7.2848855	7.2703385	6.7345434	5.1152727	6.8849537	8.4788808	8.4444444	6.6477064	6.9791841	6.5672286	7.8440334	5.5248872	6.6766476	7.1201287	5.14791474	7.8248022	6.654037	5.8479656	5.9615158	8.7267429	5.3496344	6.9862937	7.1884405	9.5755307	3.80385934	6.7925337	6.4555546	6.707897	8.2545258
MUC1	5.530173	5.4429587	8.4732207	3.19948286	6.1702611	6.8584893	4.2542137	5.9527089	3.87908802	6.2402738	5.258656	7.2597801	7.1165307	4.3683675	7.0765266	6.1252307	3.0302858	9.0912545	6.7519844	7.6733103	8.2216723	6.4252447	4.4403587	5.1716178	5.5949581	7.72332826	6.9719901	4.1273725	8.5284493	5.7136986	6.5710012	8.2173329	3.5879601	7.85281	2.33679801	7.3879184	6.4888827	9.5755254	3.248726	6.2356396	6.0063618	6.8223714	4.3231201	2.4977306	6.64943181	4.8814149	6.3777375	5.4044103	3.7255186
BID	5.2363106	4.4580964	4.4640163	5.15035222	3.7807144	5.2281152	5.5763167	4.970298	5.80537219	5.0243451	5.5456313	5.933793	5.1729646	6.0786582	5.8014575	6.2992285	5.7848608	5.4004781	4.6223454	5.1023584	5.2855508	5.150512	5.8209544	6.3845171	5.7889625	4.99986426	5.547678	6.0384356	4.4882081	5.9792889	4.979879	4.6288097	5.1126637	6.1454317	4.94259446	5.2656078	5.6251713	4.7264192	6.1225654	4.0223336	5.2405498	5.7632855	6.1798043	5.4660455	5.25215089	5.4328452	6.6506679	4.7719055	6.1398913
THBS1	6.3792279	7.2799895	7.2643805	4.98363061	4.3119845	7.3444147	7.2097238	8.363215	4.88709951	6.4190383	5.0749529	5.2670186	4.1501451	5.6903977	7.5023291	4.532611	5.6595107	8.5266799	6.2276173	7.0255907	5.5985126	7.5503907	5.5569706	6.0751826	5.9501689	6.79732419	6.6019448	6.0895327	7.4720875	3.1409065	8.0220204	7.7288485	7.2416124	6.8547706	5.65304302	7.292286	7.2513744	6.2823692	5.1014079	7.2447833	4.1010611	5.7254404	6.6322687	4.9810201	5.90520697	7.2873025	5.3274189	5.5979417	7.0375571
HRAS	7.0717304	6.1719818	5.7720352	6.96583394	7.1534904	6.9881976	6.7751531	6.0546558	6.30345126	5.7463326	5.5723884	7.5586659	6.8643103	6.3897659	7.0912722	6.7670926	6.1143258	6.3537796	6.8564185	6.173514	7.9040463	6.1919407	5.9852449	6.1634411	6.6284929	7.45536221	6.075836	7.4398371	5.130377	7.1743118	6.8622222	5.4230481	5.8068358	6.5128112	7.03751308	5.8170612	7.482811	6.4084171	7.3873457	5.9010312	6.6361577	6.0741905	6.5275552	6.8114384	6.97089886	5.8054993	7.563572	6.152513	6.8347267
PPARG	2.5586374	3.0039538	4.9129867	4.94211119	3.0027823	3.7226037	4.75605	2.3210202	3.10136071	1.6054656	3.8907261	0.6438209	3.5751836	3.8541574	2.2605126	2.7065647	3.6443055	4.3803184	1.2186185	3.9605431	3.7737135	4.2834891	4.6368434	4.4669958	4.3861144	0.59858288	2.8542735	4.3830409	2.6214672	3.4101057	1.3524571	3.990028	4.1710983	4.3349762	1.34370932	2.8390837	4.2787035	3.5168344	3.5376788	3.1421997	3.8641682	3.7325774	4.6687647	3.6417769	1.77221953	1.8213784	4.3820453	2.1373913	1.9079189
IL6	4.1193747	7.045223	6.299351	1.88206275	1.7571334	2.9363528	4.823246	3.0609572	2.66841196	3.8493121	1.9083244	3.0045617	1.2593961	2.2936917	4.1340687	1.3241439	6.9341665	6.4127093	3.0435081	5.5359057	2.8570763	2.6718494	3.2722613	2.5416493	5.2417906	3.92494181	4.1313469	2.334826	6.1990152	2.8513512	4.9338545	4.432992	1.3374118	5.2676035	2.51954543	2.74487	8.2666968	3.2079879	3.5653935	5.8213461	0.5421662	2.2678629	2.0188886	1.396143	1.76479329	2.6974237	3.3624434	4.6470414	1.3399519
MSLN	3.8447907	4.9706456	9.503968	1.43836751	3.4619952	1.9784856	1.4586476	2.2822553	1.02971513	4.9752279	0.9118707	6.7660187	7.8266446	0.4354902	5.1278726	2.2013163	1.1706995	4.038512	3.6985663	5.2553252	4.3670277	4.4554753	2.2081194	2.9095995	0.9900218	4.47393208	3.7984363	3.1002881	7.7842848	4.4314782	6.6447584	8.1962826	1.2169652	4.3362348	1.80396951	4.22833	2.1533333	10.0578014	2.0342272	3.9526395	3.9606859	2.3244605	2.5483876	2.0989201	0.6683767	4.4691647	4.0191284	2.2276223	6.0504375
CCDC178	0.347853	0.5630456	0.2912528	0.37127524	0.2794908	0.2964654	0.4439225	0.5067806	0.37913175	0.2834694	0.2790638	0.2588541	0.314771	0.2844624	0.2588541	0.399963	0.3005379	0.3852276	0.2588541	0.3471743	0.388134	0.2891342	0.3535416	0.3061362	0.2588541	0.28687098	0.297871	0.2764996	0.3016593	0.2588541	0.2588541	0.8749464	0.4024479	0.2757865	0.47071688	0.3691373	0.2588541	0.348667	0.4279633	0.395243	0.6227066	0.3517832	0.2764996	0.3583997	0.50884562	0.36257	0.2588541	0.3648518	0.2588541
BIRC3	6.4291408	4.8173179	4.3535742	3.90788792	3.4146039	3.5765344	2.686356	5.1343936	3.67175804	4.7917361	5.0109089	7.4434044	3.444198	2.8714088	5.7974121	2.6504314	2.5888315	6.3753211	2.8169132	4.4941799	3.8239962	4.2408476	2.8879774	3.1202708	4.0549037	2.77059009	4.8584663	3.035509	6.5788126	2.8628749	3.6706646	5.8388414	4.406212	3.8552814	2.21450699	4.5846189	4.0430437	4.0246117	2.4349675	4.1393252	1.887737	3.5811432	3.0703828	3.1430339	2.47689292	5.8039893	3.3040112	3.5746418	5.6293073
NQO1	3.7679469	7.8140835	8.043727	8.78431655	4.1821978	9.6900201	6.5709173	4.6165228	8.12713209	3.8084878	4.0687855	7.4784445	6.1675703	9.1194883	4.0147289	4.9942539	8.3516087	5.1261934	9.6784955	5.5759366	3.4406807	7.6781291	8.6071317	9.0569375	9.7086067	5.41082936	6.9716316	6.7997338	3.8192529	9.4982767	5.3555646	4.2946578	7.2028848	8.1430044	2.26187241	5.7696372	6.49922	8.6755754	8.7259836	5.6007738	5.0174747	9.3843402	8.7905173	3.673162	6.74709423	4.3075186	9.4663353	7.1770745	3.8218997
MMP13	0.8997067	3.9018741	1.0106103	1.51535566	3.4087497	1.3353758	3.6398491	5.3796535	1.48884896	6.6485318	6.4688309	10.0416237	1.776864	0.8235277	0.6240744	8.2888394	2.9780931	7.8351004	2.7126683	1.9816352	6.1141684	3.4306135	0.6933105	0.8500287	1.8653348	9.68521987	5.2671537	0.4860965	1.3976547	0.6451838	7.4649674	1.6864862	3.9389809	4.2270885	0.47622339	8.0708912	0.7972537	2.734415	0.6127205	10.1843754	0.4561506	2.669215	0.5918592	4.765288	0.69163026	4.4688187	0.3621753	4.3055862	6.2517481
MTA1	5.4637067	4.6418954	4.5357583	5.1771045	5.4290252	5.5537049	4.8350055	5.3132008	4.11936277	4.4149247	5.2062329	4.3148331	6.2026165	4.4869699	5.5920558	4.1971216	4.7074983	5.2192165	4.9097616	5.0611889	6.0232263	4.2012449	5.1246335	4.8998393	4.9772849	4.82063746	4.5233141	5.278685	4.0196991	4.0226522	4.895662	4.6714877	3.2144474	4.629357	5.78366769	4.1153846	5.7352411	4.6980433	5.38307	5.1530777	5.4601488	3.9586597	4.637168	5.4753178	6.56508818	3.3748256	5.1529685	3.9673941	4.8657696
EDA2R	1.2253241	1.906501	1.0683998	0.56709156	0.5207581	1.2034171	2.0515303	2.640758	1.16278542	0.9282307	0.67446	0.9962428	0.4829259	1.279024	2.088183	1.1487473	0.8512069	2.3285166	0.9017501	1.7482922	2.0237877	1.2245295	1.188818	1.8431543	1.2582977	0.82312252	1.6295464	1.8395214	2.4479175	1.548395	2.4621497	1.9112064	1.4035262	1.1539236	3.66151765	1.9987377	0.5938357	0.7997548	0.532988	1.3240981	3.3904905	1.2916177	0.9574583	1.2081038	0.50805967	1.2748474	1.7215132	1.0550122	1.5560626
MMP9	8.0441346	8.9267774	5.0666218	6.20202681	5.3035829	5.7793467	6.3472656	8.0101358	5.95573596	7.8428451	4.9459191	6.6031092	5.8625851	7.5132875	6.5440201	6.1004057	9.3366784	4.3708762	6.0890094	6.7222687	6.9772411	9.5749872	4.7075101	5.2501199	5.0251532	9.02614919	6.8139705	5.2505719	7.4243146	5.5114971	9.018651	5.7425538	7.6007434	8.2048333	6.01420378	8.1190872	4.6185545	5.1653356	6.0204894	7.042851	4.5025742	7.0983347	7.4165155	6.6016929	4.75271391	8.0176848	6.0480413	7.0552227	8.4961569
PTHLH	1.7619192	5.7414048	3.7585589	5.95149195	7.3308224	6.7892767	9.0354117	4.9016865	7.40647374	2.0969691	3.4743903	7.2245177	4.6077509	7.8961568	3.2382989	7.6506461	2.4796429	2.7526251	9.0332847	3.5867376	7.5117044	5.3883305	4.387411	8.1829449	7.9231588	9.19512729	5.3016676	5.1816594	1.7818349	6.2753169	8.8587139	1.9392225	3.8809284	7.0697866	2.0695437	5.1123481	9.783779	2.6031828	4.8632553	8.3450867	0.4587592	5.8959084	6.3265866	8.1814278	3.42972733	1.6513755	8.3598279	4.0539762	2.4198157
PDGFB	4.1627516	4.7258659	3.5960175	2.60944566	3.2329486	5.3689448	4.7987236	4.4824712	3.20869475	3.8852852	2.8717272	5.063042	4.547047	4.7108115	5.4453504	4.0325704	4.6240485	5.2441677	3.4127292	5.0468938	5.3528937	4.1288865	3.9389729	4.135938	4.6407907	6.88605494	3.8110153	3.4835153	4.9371921	3.0462844	5.8901406	5.9820749	3.9777947	5.6443192	4.28705674	4.8470157	5.014418	4.2231478	4.8071222	3.6761151	3.8614402	4.0130092	3.952646	5.1726649	2.85024182	4.3443467	4.1261883	3.4767595	3.9126343
LINC00958	4.3317134	3.8438784	0.2368919	2.24165487	4.1682726	5.1781922	4.2638551	2.5726822	0.20387695	3.9054471	5.1876708	4.370115	3.7446135	0.945809	3.5213755	3.5713382	2.1578184	3.8157151	4.3620691	3.6615414	3.3116706	0.2618091	4.9718978	0.2318012	3.605605	5.00390986	3.1494645	4.6494391	0.4393565	3.5906006	4.5213273	1.2496808	3.14458	0.3188269	2.59350285	3.5843112	0.2245349	0.5650017	0.3151645	1.302511	4.9202125	3.7908338	3.8126199	4.6205165	0.65234822	3.2408612	4.25336	3.7199021	4.9835153
HMGA1	9.6864356	8.6287575	9.2887249	9.08272598	9.2619628	9.2573816	9.2826261	8.843815	7.85670338	8.6204855	9.9921696	8.9716246	10.0994255	8.755436	8.6189491	7.7735055	9.0345876	8.0057654	9.051114	9.0590744	9.3723269	8.9349156	9.8087327	8.972206	9.2588214	7.83763081	9.0927735	9.4171653	7.2021003	7.8584892	8.7511161	6.6106711	7.7695369	9.5023682	8.31639532	7.4448772	9.8022626	9.366168	10.11463	7.9154604	9.3778976	9.1136807	9.6280008	8.3911727	8.4423417	8.4148093	10.1365243	8.0199955	9.1508257
SIK2	4.1948498	4.164256	3.2040754	3.77587794	3.331296	4.3954158	4.2008378	4.5219015	3.62827901	3.9143803	4.738431	4.1061779	3.8065151	3.9215035	5.1501316	4.0735817	3.8707517	4.8853978	3.3649725	4.3075151	4.2219139	4.0924387	4.6362251	4.8931614	4.0829499	4.03751654	4.178074	4.2263334	4.4786994	3.5267634	3.9952692	5.2123369	3.7807104	4.0221427	4.4671849	4.0885619	4.8674443	3.8318537	3.9926093	3.8278147	4.4776751	3.8760606	3.8170042	4.4233567	3.99359921	4.2666781	4.0956106	4.0348813	4.3930445
ETV4	4.3149995	5.9960665	3.9071471	6.61622541	3.4809888	5.4213001	6.2435512	3.1240764	4.81354494	2.084394	2.5562647	5.0546909	6.0437071	5.4208583	6.9663901	2.6261415	6.0219274	3.3910866	6.360737	5.3679274	4.6184198	4.9519763	5.4246963	6.6727029	4.4044307	2.80018183	5.6751595	5.4975547	2.1872186	5.3701636	4.1031522	2.4043023	4.8657557	5.2563341	7.36136206	3.1348933	5.2236328	4.8938443	7.7126277	1.7089458	4.7406384	4.6411029	7.3081001	5.5347427	2.59462974	4.8183021	4.8758325	5.800538	4.7674269
LAMC2	5.7452998	9.5075555	4.9783746	8.04265718	7.4735009	8.3620839	7.6045273	7.3402941	6.19429818	6.1106773	6.5084707	10.1950661	8.2651559	9.2613073	7.6819332	9.8246278	6.541339	6.788297	8.8657363	6.2667279	7.8514608	6.4431291	7.0700211	7.2072829	8.0910712	11.59794895	8.8219946	6.4347346	5.9290277	5.6019024	11.1284938	5.704841	5.4650605	8.9183431	6.77967441	9.8295357	7.8706975	3.8789315	5.2859729	7.0740738	5.3659451	7.2676104	5.2559358	7.9511678	6.47855601	8.9285677	5.8411832	6.3279003	6.3552256
LAMB3	8.7938558	9.4789418	8.2339792	9.51048053	8.4105078	8.7327867	8.3113685	8.7262171	5.67672969	7.2701448	6.8826077	10.3941747	8.8554053	9.2248842	9.9700665	9.8053883	6.7639494	7.3964707	9.0885429	6.1619378	9.3137632	7.4615076	7.7191245	8.2124513	9.9000748	11.68991099	8.3211176	7.4411045	6.8662616	6.7201026	11.0117075	6.5281112	5.6080718	8.536258	8.25465722	9.2028489	8.4948084	6.0024964	7.905831	8.1822902	8.3896975	8.3390186	6.4366029	7.5377432	5.19867496	8.4940744	9.1286387	7.1152373	8.4640113
CEACAM3	0.9905628	1.3549888	2.5000361	0.63267817	0.5986147	1.5577369	0.6291252	0.893036	1.09705106	0.7158996	1.2657028	1.4573807	0.5790101	0.6549366	0.7649811	0.7900705	1.2604418	2.0733117	0.4385383	1.5157678	2.7467576	0.575557	0.4393267	0.6638093	0.5293831	0.57746323	2.0135845	0.8686712	3.0571831	1.0093334	0.7023492	1.4838527	0.6471409	0.9367586	0.47512342	1.0263006	0.6560629	0.4976089	0.5896731	1.3601805	0.9911836	0.9686572	0.54165	0.6404405	0.45694997	0.6335936	0.7419791	0.8252379	0.5784154
S100A7	2.8609209	10.3469428	4.495373	0.94665311	6.6484128	6.9672383	5.3802361	4.1580035	2.6533219	9.8651886	7.2001908	10.6314331	1.2022763	8.2904951	1.6623184	10.8338858	11.8483371	8.4663746	1.7762219	10.5641444	4.9976023	4.6961282	5.8564281	1.3559993	1.9466278	11.0490324	8.2024008	6.569063	3.0955428	12.506545	10.331281	1.4192144	2.0849534	7.6032166	9.86819098	8.0460186	8.3749314	11.2606313	7.0970432	4.8708612	3.6198304	3.2714467	6.883692	7.2285233	1.71121694	6.0756998	6.7876257	11.1570663	3.9106762
CSNK2A1	4.3932009	4.227247	4.0119282	5.14308042	3.8756529	4.3798137	4.3650348	4.3857827	4.68145415	3.4297944	4.9121427	3.7781302	4.0749878	4.706212	4.7700939	5.0313451	4.4464596	4.5578372	3.9403613	4.0827777	4.3035374	4.0247724	5.6180176	4.9587497	5.0912134	4.22124136	4.2439853	4.7085655	3.2620351	4.2008025	4.8305316	3.4180654	3.6703969	4.2503355	4.45574386	3.4976669	5.0518678	3.7592107	4.6832132	4.8375978	4.6497706	4.3730225	4.8064441	5.6739645	5.7124607	3.6731889	4.6957744	3.5326389	4.9835799
ZEB2	3.4284497	3.2594737	2.3153506	2.20209619	1.3286698	2.6985939	3.0028228	4.0186525	3.24685689	2.7409344	2.2062227	1.2516875	1.2411496	2.7179793	3.3492257	2.0331836	2.0368888	4.0661437	1.4043248	3.9585289	2.1414155	3.4173199	2.2136757	2.3691041	2.6232258	2.30562002	2.576475	1.740404	3.7779555	1.2185711	2.7267762	3.5900225	3.5507821	2.7109364	1.68978754	3.3624904	1.7754594	2.0222482	1.6145444	2.5800174	1.1966965	2.6818348	2.0875762	1.8364567	1.41279919	2.6472993	1.8542181	2.132982	3.0070689
TLN1	7.0835915	7.2239039	6.4352525	6.08725358	6.1885775	6.7739389	7.6753827	7.3321031	5.26956281	6.6971405	6.5626223	6.2235234	5.5756229	6.5246786	7.6813611	6.2937993	5.8450567	7.163708	7.5705294	7.2781985	6.7518751	7.1380013	6.9472221	6.8896751	7.2606479	7.15182065	6.0737952	6.1853777	7.1486684	5.1554219	7.1583555	7.18536	6.4310469	6.1501019	6.74801669	6.730111	6.2620881	6.5937945	5.9998843	6.4255992	6.922115	6.8594331	6.9614829	6.4973489	7.56211468	7.5151921	7.1351494	6.0325704	8.2989902
CLU	8.1236169	9.3440016	5.7706945	7.59236933	4.8967637	7.5256495	5.3503441	6.505117	5.68986035	6.3834549	6.0769994	8.9342198	7.5212836	8.2559593	6.4208827	6.9546508	6.7621074	7.3919855	7.528743	7.4310339	5.5274656	6.8683914	8.7554697	6.2406298	8.0454791	7.31531355	7.1433917	4.8921392	8.8899499	6.7055167	7.2327598	8.6211062	8.0871743	8.3170617	4.62914794	7.0216695	6.1247184	7.3459235	6.5048323	8.0416581	3.8227675	8.0363992	7.8102201	5.0158999	6.44009694	7.973575	7.7937286	5.3623497	5.9822289
SPINK1	1.4928287	1.0573212	3.2025138	0.64988221	1.8521986	1.6986991	1.2763206	1.6948687	1.73471484	1.4315169	4.3632695	1.4593867	1.9001899	2.2013434	2.3934375	2.8474691	2.6747388	2.3889833	0.8896681	1.2817628	3.4169039	3.5174768	2.0771345	1.3487696	0.8016393	2.95483368	2.1039502	0.9157695	4.4999452	1.2507843	1.5029349	1.7311962	2.2618152	1.7325717	1.38308932	3.8355003	5.2197063	1.7002735	7.6459185	1.5494188	2.6587538	0.6995299	2.307043	1.2332831	0.96709934	0.9588048	2.6606729	2.2186688	1.5559337
SERPINA1	7.7565812	6.1174932	9.4628083	5.64279645	5.3658133	7.1169206	4.3590003	6.1543993	6.3581351	6.7600731	5.4860774	8.6199098	4.8355293	5.2111325	8.1049395	6.9257144	4.838385	9.9081854	7.0791808	8.759154	8.2956088	8.0516572	4.2688879	6.5729917	6.4805381	7.50835532	7.3247985	5.1775765	9.6808359	3.7660841	9.2514179	9.1362837	7.325546	7.0870296	4.03123822	8.6375838	7.4328933	7.7136729	4.7999851	4.0973569	4.6644785	5.876386	3.7797366	5.7194886	4.29224294	7.0300842	7.5738841	6.2114205	5.0555022
AFP	0.3725445	0.3678231	0.8384087	0.57675765	0.6817567	0.9963928	0.4397304	0.3516509	0.66238321	0.4403722	0.417994	0.3113023	0.3113023	0.8592381	0.3113023	0.5218916	0.3113023	0.5070387	2.3821653	0.3113023	0.7551498	0.8986972	2.1401861	1.143636	1.5283858	0.31130235	0.3113023	0.3113023	0.3405356	0.9736521	0.3571077	0.3366728	0.3113023	0.6954181	0.31130235	0.3113023	0.4622735	0.6953111	0.3645764	0.4440888	0.334599	0.9243105	0.3587406	0.5504231	2.70776165	0.3258557	3.6444947	0.3113023	0.3113023
ITGA8	1.994151	3.2924671	1.9056191	1.5426854	1.4227638	1.8896439	2.457596	2.9318366	1.57185142	2.228057	1.7867324	0.8256196	1.3658105	3.5229217	3.775701	2.0301891	1.1271748	4.5906354	0.5898521	3.9874696	2.0963703	3.9386709	2.3463148	2.1361513	1.5123716	1.58418533	1.8013971	2.1682629	3.8847787	0.9384359	2.8519584	4.9708269	2.2300204	2.3369533	2.81140741	3.2557413	1.1624562	1.5918818	1.4246569	2.8497052	1.3966981	2.4665562	1.7690502	1.8165804	1.6264164	3.0328554	1.9009445	1.2645067	2.5732869
NOX4	2.269115	2.5554864	1.5140565	0.99686608	0.7367709	2.3277513	2.3485917	3.8160663	2.32897095	1.9850682	1.1844574	3.460235	4.1002201	1.8621389	2.1731917	1.0973247	1.4381	1.5699415	1.3809968	2.2163731	1.3122053	2.9946455	1.801437	1.9597218	1.6198581	3.1698335	1.5045995	1.8106034	1.8741983	0.9764604	2.7678993	1.0478668	4.0537852	2.5067571	1.87630571	3.1350761	1.9837139	2.0791488	1.6044888	3.117571	0.9080016	1.8774227	1.6111847	2.7311061	1.13964769	2.632787	0.8560343	2.0141895	3.5855707
LTB4R2	1.910285	1.5891343	0.8762437	0.51891996	1.9531584	2.1502159	2.0435377	2.161371	0.84555368	1.1341192	1.511536	1.6590517	0.8849803	1.3261167	2.0751002	1.1359228	2.9588876	1.5664895	1.3822405	2.0119342	3.1544552	1.2175418	0.9788354	1.343197	3.1994181	1.35962391	2.3949639	1.5529932	1.122491	2.7397482	2.1383464	1.7013101	0.9402652	1.1086998	1.52446664	1.3896574	1.6885983	0.6364411	1.5915254	1.2435186	3.4806958	1.1475153	1.0936889	1.1073209	2.64769839	0.6679144	2.1051782	2.90479	1.4917974
PBK	6.0543416	3.9876303	5.8500999	5.44923223	5.0503275	4.9594452	5.7376288	4.3316324	5.52288832	4.0122663	4.3686072	5.9806377	4.9557699	5.9347627	4.5625727	3.8134723	5.0759114	3.5699269	4.1913335	4.1618258	4.6156062	3.9753989	5.114597	5.6307838	5.5518694	2.78605811	5.5055884	4.9638806	2.652857	4.0207875	3.9132576	2.2840559	4.517758	6.3566586	3.93046299	2.5729834	4.9789581	5.2159408	5.4817425	3.3634406	4.1771887	5.2544839	5.1631663	4.7883109	6.79623133	5.056387	5.1322248	3.4080834	4.9626975
HRC	0.400962	0.9670311	1.1583458	0.52709183	0.5965796	0.719611	1.1474761	0.9485126	0.7047307	0.4820924	0.7199215	1.045499	1.132671	0.726426	1.4876689	1.0122016	0.6298538	2.2035385	0.6070488	1.6588311	1.2458898	1.3377854	0.8566746	0.848389	0.396669	0.3821316	0.6605232	1.2176498	1.9365131	0.4823376	0.6809934	2.2055505	0.8606119	0.6805678	1.46442337	0.8405291	0.9283199	0.4591021	0.7833516	0.9900968	0.8261159	0.7135946	1.4110008	0.6331603	1.37331222	0.766435	0.8596754	0.969632	0.6317284
ITGBL1	3.6195483	4.016603	2.8577799	1.63823367	1.1220067	3.9755228	4.4469409	5.8391922	2.27080466	3.6306573	2.180867	1.0612175	0.9437831	2.5209078	4.4006191	2.1688932	1.2409171	3.1692465	1.9879874	4.1773963	2.1589542	5.0586147	2.1955053	2.5913706	2.9540561	2.41178182	2.5880696	2.5545157	4.3227424	0.8273035	2.7924246	3.8779686	4.7081824	2.6161272	2.58311823	4.2918	1.8763949	2.0134792	1.5250699	3.1472691	1.7053627	3.3349499	3.04969	2.62931	3.03860166	4.8463049	1.2270493	1.9545291	4.697132
RHOB	8.3372186	8.0270823	8.8902833	6.22060739	6.2779057	7.3845658	7.7444132	8.1315888	6.55753784	7.0045572	7.2238777	7.2667793	6.6269457	7.0359333	7.3213541	6.8488865	8.2419264	8.0267811	7.215018	8.5530769	6.851784	8.038377	7.8985548	6.8298706	7.5498753	6.92567135	7.2469928	7.5819625	7.9175288	7.4784213	9.0876261	8.1917464	7.5144974	7.9074445	8.35558142	7.4247354	8.318166	9.3353392	6.6683751	9.6541196	6.6937697	6.9348042	8.4518964	8.3419566	8.99849792	7.0765915	7.2967487	6.1516599	9.6240007
CHEK2	4.5657005	2.9575264	3.7432995	5.74961785	3.6811141	4.0519429	4.3888422	4.5410585	3.93152659	3.471884	4.5566978	5.0340816	4.5124181	4.8382934	4.1328682	3.6722107	4.7444554	3.4990543	4.6918697	3.2781704	4.7034054	3.9987626	4.4668713	5.7994526	4.699612	3.73239338	4.6009648	4.7996033	2.8762701	3.8689598	3.9784976	3.1503233	3.6860942	4.7963939	3.28455668	3.0661413	4.6775451	3.6304724	5.2182112	5.702359	4.0708582	4.5970384	5.5520031	4.0440645	5.33120808	3.6493522	5.2310576	3.3710156	4.7108943
PARP1	6.5287878	5.6793801	5.006063	6.35041636	5.2951616	6.2157884	6.3404671	5.593076	5.68439276	5.4715503	6.0090247	5.1615761	5.3161914	6.0808308	6.7831147	4.7424051	5.8726599	5.9509244	5.3824835	5.3383422	4.906052	5.645507	6.5227102	6.60699	6.7765974	4.62188094	5.1769125	5.5551758	5.1906975	5.1817848	5.6175312	4.7726123	4.5893491	5.9943224	5.15445392	4.9151741	5.6255721	5.5080472	6.6357765	5.7471732	6.0045843	6.2477525	6.087959	5.763609	7.43327514	6.2168684	6.4491987	5.3132231	8.1371883
PRKCQ	3.7223176	2.5749581	2.042834	2.5871342	1.2802712	2.0910601	1.1857931	3.5876131	2.89200676	2.7173485	2.1151799	0.6924429	2.9847977	1.2028641	3.4524961	3.5046888	0.8114824	3.6093256	4.498235	3.0573836	1.8535519	3.1019604	3.0145654	2.0873964	3.1226364	1.16791284	4.769455	2.9770385	3.9716365	1.2598404	2.7535311	4.1697865	2.9895355	1.4535131	1.24784909	2.9976353	2.2609211	3.0052414	2.4584414	1.9974393	2.2156605	3.32844	3.0888173	3.5842469	3.70293564	2.7306091	1.7562252	2.0377091	3.5536803
BRCA2	2.3949781	1.7341783	1.2098614	2.7091873	1.6090854	1.9445245	2.4108158	2.02687	2.48124993	1.7758659	1.860307	2.7384182	1.5551971	3.3135213	2.2411458	0.9507108	2.141756	2.2094678	1.6090854	1.708178	1.2714968	1.9454818	2.3725914	2.3899659	2.5489682	0.81735542	1.4635783	2.2663797	1.780695	1.5736732	2.0444958	1.5800928	1.1345296	1.7230109	1.92845983	1.144517	1.9141678	1.1454645	3.3353363	1.5515029	1.717979	1.8478061	2.3873692	1.955057	2.53525059	1.5826227	3.0643496	1.3888544	2.6299153
HAVCR2	5.9926436	4.8810323	3.9711693	5.07279347	2.8331362	4.2296903	3.2494742	5.5843187	5.58536825	4.8226331	4.2411697	1.4854696	3.2235475	4.5914594	4.8732279	3.7584898	4.17955	5.9712651	3.1214085	5.5854531	3.8475889	5.977261	3.7541234	3.8799419	4.4649355	2.78436665	4.6967258	3.8258697	5.7722833	2.9921909	4.7849729	5.3546907	5.8873818	3.9129743	3.07294185	5.6392791	3.1111145	5.7256939	3.8638158	3.5426613	2.3468477	5.3460504	3.4558148	3.2494742	2.59128981	4.9290512	3.3571	4.0348233	4.6640886
SESN1	3.7533484	3.3425906	3.0350903	3.86993497	2.6529368	3.59005	3.5434587	4.0685458	3.5394879	4.7712668	4.192576	3.4874475	3.464056	2.8647018	4.6840492	4.5707369	3.8612816	4.1912714	2.3587939	4.235317	4.171399	4.1326658	3.3493571	4.2504033	3.7276742	3.46203778	4.6950781	4.1195639	4.4163058	3.9267598	4.4629788	4.8920484	3.5795021	3.7099657	5.55565667	4.252754	2.7645362	2.5917409	3.919279	3.719595	5.3143117	3.605286	3.5123441	3.5193496	6.27206659	3.1636121	3.697132	3.5179004	3.4496809
CD24	8.6392988	7.3908215	7.1114209	6.15269007	8.5550294	8.0914655	7.2688234	7.452656	3.84545774	6.7849113	8.1059237	7.8073042	7.3688267	7.3048624	8.5486779	11.1321917	9.0537797	8.089107	7.0905059	6.0656253	8.5719684	6.0416749	8.3648942	7.8244048	5.226479	10.83365871	7.9594451	8.0970008	6.9973147	10.399821	8.8366916	6.5489732	8.0565398	7.1699358	8.11718835	8.8065941	8.0437155	8.9440371	6.8404302	8.4430757	10.6526552	8.133293	6.2873274	7.0243039	10.3767923	8.7626208	8.18021	8.5924682	9.5750083
ATF5	6.9778572	5.4459677	5.656321	4.83487499	5.1553268	6.1086281	5.6415187	7.3676602	6.62482446	7.0653551	4.4721946	5.4562403	5.6833505	5.5296578	8.5839403	4.4177197	4.6930449	5.7983633	4.4806306	5.7784344	5.6458693	5.6625164	6.6540742	7.7500098	5.2425774	5.51425291	4.8670394	6.0572395	5.973023	4.8207674	5.6763203	5.2350882	6.2167073	5.0023753	5.80101463	5.1095929	5.5585988	5.7718552	8.5729464	5.9357045	4.7049338	5.9580507	5.6247354	6.577628	8.33909374	6.9967294	6.5344573	5.4842039	8.3790943
SESN3	4.7088678	4.8525656	3.5404061	7.65497468	7.0283269	5.8483294	4.8002097	5.1425692	6.78331661	3.3306764	4.0964281	5.5878725	4.3322957	5.8883747	5.6146467	7.4054705	6.3843866	4.8681829	6.435698	5.3658684	6.4879247	4.9087449	7.7887453	6.8044122	5.0616625	5.4177173	6.326453	5.9286429	4.7030131	6.7706755	5.1086958	4.7817044	5.4732341	6.4489644	2.1482239	4.8354644	7.2424487	2.0660302	5.6313105	7.9709032	5.3931101	5.8121739	5.72714	5.4840438	4.21197587	4.4687966	6.389815	5.2530015	5.2212897
KDR	3.5625305	4.2760964	4.4117185	2.90383616	2.3653986	3.7408451	4.9455856	4.6178899	2.52158335	3.3101767	3.5289214	2.4349536	3.3758486	3.7753053	4.9810616	3.3617413	4.2062382	4.7851222	2.5474249	5.4661988	3.6398191	3.9540869	4.6129668	3.8041902	3.5229126	3.65289753	3.6436096	3.9417772	4.8534085	2.3020099	3.8732685	5.1748671	4.2427888	2.8187278	2.22103913	3.8982945	3.0003743	4.3334472	2.9507258	3.5076796	3.6189371	3.9472675	4.2682985	2.8347871	4.05857676	4.1999448	3.0993853	3.1848843	4.0954996
KL	2.5521275	1.4802822	1.2890672	1.03695403	0.3601227	0.4310435	0.7524326	1.2096014	1.60619041	1.6896039	0.6673291	0.5641596	0.3288756	0.6391718	1.6680019	1.1849109	0.6717149	2.6475428	0.2466648	2.7503811	0.9748037	0.748767	1.131417	1.4107237	1.712583	0.56744563	1.1739214	1.0813456	2.0334334	0.3008904	1.3092424	3.3223307	1.1958889	0.5958326	0.44729573	1.5952774	0.4539354	1.0560782	0.9529787	1.8234818	0.8859941	0.5691952	0.7103051	0.4810079	0.74470482	0.9463331	0.6347911	0.4877269	1.7743707
FGF2	2.1256366	2.2504354	1.3266571	2.64293271	1.0585527	1.5966952	3.4785213	2.6149432	1.71668148	1.5146433	0.863916	0.8133845	0.3728018	2.1411011	2.3958129	2.5290464	0.73605	3.1026473	1.8354964	2.7089185	0.725113	1.974008	3.8595716	3.0462979	3.1567317	1.13261449	1.1936812	3.2796362	2.6416347	0.5390469	1.0223376	2.7669913	2.1073821	1.8711645	1.3453348	1.3881509	0.9050004	1.028245	1.9147042	3.141469	0.5769211	1.6543077	3.0281958	1.6217931	0.49343043	1.2551008	1.1858715	0.8256292	1.9301034
IL1RAP	2.5092303	2.8905144	2.3220011	5.45190827	3.9898021	4.632458	5.5879938	4.6245366	3.95157565	2.7174525	5.9833034	5.7094777	2.1982834	4.7862043	3.5651583	4.9774477	5.2506882	4.762505	4.4682384	2.7529845	4.1158974	2.2674988	3.8476924	2.6553798	3.550494	4.1454199	4.3090687	3.2941049	2.3017237	4.8315598	5.6028166	3.6322339	3.5493059	4.7255802	2.10717611	4.4176343	3.9236686	1.8583736	3.3485073	5.8540339	2.2638116	3.8667649	1.970032	5.2753919	1.93149684	4.1989453	4.3570039	4.4003886	3.195118
SDCBP	7.349755	6.7302017	7.9862534	7.41726435	6.2713804	7.103663	7.1299096	7.0936675	7.0641207	6.5741117	7.3297678	6.5684306	5.5132964	7.7455565	7.2881372	7.8963571	5.91415	8.0684787	5.8869754	7.5654918	6.6979495	7.5607351	8.346437	7.2215098	7.1568238	6.44831632	7.0055768	6.2829525	7.6388307	5.7525514	6.9028922	7.6882285	7.6397431	7.0005643	5.65200905	7.2956604	8.0511356	7.3716044	6.8379514	6.2864753	7.0111101	7.4010775	7.0478148	6.5531422	7.52101871	6.4980842	7.0836599	5.954652	7.2591416
TRIM31	0.9224361	0.8944633	4.1435167	2.81717316	1.1877538	0.72831	0.8667327	1.2200532	0.26623678	0.9293867	2.8246534	2.8334573	2.942965	0.5577454	0.3704248	0.7797478	0.5227119	1.5317996	0.5595246	1.2822572	1.7070596	0.4915784	0.7229729	0.7013207	0.965641	0.74009873	2.5317113	1.0955069	0.7312664	0.8333281	0.6521135	0.7211894	0.6218114	0.6825965	0.69406281	1.0655782	0.574228	0.984044	1.2471253	1.4690462	0.914327	1.6012463	0.4766941	1.4328505	0.35407596	0.3916003	0.4838627	0.5038828	0.2926418
TLR3	2.5144939	1.9806083	1.6591378	4.0405805	0.9632903	1.4501013	1.7973974	2.4349707	1.91446187	2.009802	1.1811498	2.3691358	2.0537955	1.9300972	2.6594492	3.4952815	0.5975295	3.7525853	1.333864	3.1827588	2.4502169	2.0943842	1.8864786	2.4354479	2.3430666	1.03767321	2.9399032	2.373395	2.7908037	1.0874328	1.824636	3.1790721	3.0912196	1.5328136	0.678753	2.9786775	1.2719063	2.5058172	2.1017305	1.035476	3.610167	2.9044439	0.857148	1.5884843	1.98049198	2.5229066	1.4770703	1.5657718	3.5203697
PLAT	5.6390732	6.0384531	4.2161444	2.93257944	5.4097123	6.9785496	6.0522852	5.2588119	4.4780537	4.714617	5.0950021	7.7278771	6.0155127	5.5589163	6.4780675	6.6448541	8.8348895	5.5245135	6.4648439	5.2890505	6.8492241	5.2180098	4.1382546	3.9030269	6.463079	5.19338807	8.0295731	3.867897	4.4516864	7.0067149	5.0167911	4.9525498	6.1004076	5.7152904	3.65305093	6.0516811	4.2043951	4.0934537	3.3991349	4.3517239	3.5740375	5.476058	3.3081913	5.8679037	3.63574486	4.9757845	5.7350476	6.7204112	5.2088825
PLK4	3.3807405	2.9227972	2.8170852	3.87582025	2.8795901	3.7852199	4.5443272	3.1015195	3.20708291	2.3584828	3.1858963	4.1168348	3.8301078	3.5570078	4.02238	2.6448891	4.3040042	3.3314773	2.9657509	3.0827728	3.1612591	2.8872738	3.2840937	4.6425214	3.9560833	2.24605326	3.0012677	3.3901117	2.1692892	2.4736799	3.4975488	1.9193167	2.8061593	2.3700053	2.90762791	2.0694499	2.997293	3.382698	4.4106805	2.2771866	3.2726745	2.7576034	3.660977	3.089296	5.44153491	2.9180131	3.7073582	3.0066124	4.6424682
YWHAZ	8.1696303	8.0301646	9.2655698	9.63350366	9.2083899	9.00977	8.5123525	8.4813658	8.59545551	8.1899201	9.4339717	9.7054846	8.3558225	9.9697487	8.2120488	10.2859038	8.9394216	9.1291287	8.745787	8.1451958	8.7095463	8.6214516	9.2302497	9.3734971	9.2598047	9.51053437	9.2977474	9.0300114	7.5690096	8.8436265	9.9909548	7.5895031	8.7527873	8.6436727	7.37801042	8.3072331	9.6549217	9.3709288	10.2507078	8.5848915	8.8559618	9.0165296	10.1071462	9.4472057	9.3571248	8.0692238	9.0643409	8.3984173	9.0281366
BMP6	1.7835056	3.2042708	3.1071468	1.37784523	1.8295877	2.2590625	2.4130144	2.9374885	1.87402819	3.1770772	1.9848809	1.6811216	1.2479105	3.6847322	3.7787606	1.5958439	3.0301811	3.2704538	1.0250581	3.2943725	1.7824651	2.9389524	2.5209901	1.8861819	1.6928968	1.76112282	2.438596	2.4291147	2.7976907	0.7830096	3.7369831	3.7415203	3.0481608	2.5828865	4.24680029	3.2304477	2.5105229	5.9015752	4.7535011	2.6653643	1.6151079	3.8389967	4.7873365	2.2156048	2.04176668	2.9129083	2.4840749	2.6172114	2.2341661
UBE2C	7.6577889	6.1243246	7.9807069	7.78062718	7.1678957	8.3387749	9.1210814	7.2235492	7.51069555	5.7968804	7.709617	8.3962974	7.893105	7.1036521	7.3404141	5.7910581	7.404361	6.9735666	6.9328196	6.4329905	7.3380445	6.7165025	7.0076546	8.3201131	7.6848875	6.56966529	7.7501207	7.7855119	4.9376658	6.3575857	8.5895688	4.4995476	6.639883	6.6397461	7.24302002	5.7564164	6.2037821	8.2761901	7.7358087	6.1663851	5.9860355	7.2080185	8.608479	7.5491063	8.64754116	6.8964323	8.1577029	6.1108877	7.8687382
BNIP3	6.4174221	4.2661517	4.9409522	4.57802253	5.6329792	7.168376	6.0321951	5.9672567	6.64418404	4.4675351	4.2192995	4.447231	4.0931863	4.7263023	4.9479452	5.7047764	5.6183576	4.7758532	5.9856251	4.9617579	4.6502002	4.7714286	5.6767486	6.061645	5.6180123	6.22944957	4.9318876	6.6973764	4.3551877	5.3676367	5.184694	4.0569449	5.3279192	6.5961138	5.00797273	4.2464343	6.6109356	4.5300304	4.3807511	6.3822376	4.9435419	5.0211354	5.4112182	7.2151609	6.26865362	5.4302033	5.7393378	4.3424898	6.0346247
KDM3A	4.6504603	4.2160191	3.6330779	4.71821498	4.7946124	4.9231713	4.842258	5.1808207	5.07204085	4.3649966	4.2105457	5.0238161	3.3899972	5.7746988	5.2989358	4.45645	4.1497239	4.7037383	5.1867581	5.531684	5.0039694	4.4325456	5.032684	6.1579267	4.6823678	4.92224214	3.9794741	5.4379057	3.5956907	5.2592035	4.3773341	3.6864549	4.0346221	4.3789126	4.62586658	3.878681	6.1882496	3.2387013	5.4228726	4.6173395	4.4342656	4.7377812	4.8221877	4.9358179	5.83708843	4.2173094	4.9626987	4.341793	5.6144971
PRDX4	7.3787454	7.5245383	7.6749339	8.77427403	7.943868	7.682191	7.1922491	7.6389527	8.40193193	7.6961616	8.311924	8.7454527	7.9973924	7.3054742	6.9710097	8.6701332	7.2253633	7.4925866	7.9136122	7.5608843	7.567881	7.2282195	7.5255186	7.8628676	7.9133177	7.22470315	7.6448496	7.6199786	7.4309342	6.612561	7.4409876	7.5374521	7.5113162	8.2550868	7.28905603	7.7024872	7.6219188	7.9354821	8.552925	7.3672229	7.0969907	7.9048008	7.5734502	8.8599359	7.71871324	7.7164566	8.3506867	7.1982215	7.6802381
PPME1	4.2087283	4.3751467	5.9695753	4.68982163	5.7738092	6.4164554	4.9864095	5.5551879	5.02458735	4.2742753	5.0220908	5.2139532	4.2613433	5.9245565	5.2936235	5.0647044	5.4120386	4.7597031	5.7557099	4.8719408	5.4180206	4.4913386	5.7289593	5.7574072	5.4643799	5.07969049	4.7677034	5.5823666	3.7335911	4.9032956	4.6077129	3.8153776	4.7258777	5.4814514	5.13787827	4.5221789	6.0337739	4.1325206	5.3747766	4.5496678	5.4234494	5.1057444	4.954056	5.1055622	5.35879398	4.3558552	5.0647776	4.56677	5.3100911
TJP3	4.5744682	4.252082	5.6764646	3.67998117	1.5972773	3.5141606	1.2788978	1.545425	0.54345288	1.6805011	1.3574188	3.5827434	3.9030426	1.8330548	3.1593323	4.1473852	0.5658026	3.4053362	1.6344497	3.7390777	4.3011238	2.3527717	4.2899632	2.0558002	2.2544898	2.19393279	3.4282196	1.1886732	4.2124115	2.4654624	2.2252883	3.6678872	0.9277335	2.6815114	0.6646509	4.2338228	2.3160505	5.7088771	0.9472691	3.853672	4.8638877	4.1837889	2.5698702	1.5285693	2.69543632	3.4929169	3.7340969	1.3685694	1.629597
LMO3	2.0120889	0.6833931	2.6629213	0.65573356	1.2692232	1.3098449	0.4762083	2.9700456	0.65253744	1.97553	1.4027282	0.3130781	0.8536744	0.6194523	3.1662025	2.3442715	0.4690459	4.4398892	1.2982231	3.8910994	3.0811144	2.7147942	0.7194116	2.2343173	1.6736138	1.21633126	2.4526885	1.1215068	4.8233765	0.8848567	2.5280233	4.4009711	0.7968371	2.028032	0.39052068	3.2026277	2.180203	1.7822224	0.8102145	0.9819751	1.3061489	0.7460412	0.2541463	0.3702433	5.33736555	1.5614298	2.4774098	1.1102991	1.3552703
TUBB3	1.2986414	1.0696679	1.8002102	0.82052353	0.9202582	2.662876	1.2752382	1.6708473	0.95891379	1.091217	1.0260532	2.2530098	1.0283631	0.9009949	0.8964712	1.0388926	0.8633064	1.5774713	1.225343	1.4853211	1.5386937	1.1389925	1.1073975	0.8940706	1.2735006	1.12748131	1.1022166	0.8188359	1.4771886	1.6790263	1.1607437	1.3775089	0.8012785	1.0787254	1.7472278	1.2583865	1.0172657	2.0825565	0.8786366	1.6167493	1.396773	0.991446	1.3389627	1.1159906	1.94259127	0.99182	1.0989834	1.2781975	0.9427518
SLC2A1	7.1644997	8.4829998	8.3013666	7.90789825	9.2923251	9.0499757	8.5287428	8.5062935	8.90585344	7.224562	8.1341478	8.099368	6.0644365	9.420218	8.0754242	10.5432821	8.1193153	8.0117953	8.9717108	6.3711547	9.0999651	7.2629042	8.4083925	8.9480906	9.1440746	10.6427855	7.1971921	8.3659792	4.5451613	9.9148214	8.9324161	3.6223255	6.8711308	8.4455496	6.30515049	8.3395094	10.8539323	5.7363386	7.6091973	9.8313165	7.4340875	7.7249985	7.1816533	9.6214239	8.30579242	7.4677088	9.7209362	8.4135084	9.9801008
HMOX1	6.9401749	7.3428607	6.6485803	6.16016509	5.0163304	7.1163529	5.6208846	6.2023444	6.04005133	5.7172057	5.6094284	6.4773209	4.2556658	6.8728663	6.9455352	6.3118267	6.8346275	10.0571076	4.6801672	7.529676	6.4691466	7.4863382	8.0225638	5.9443911	6.8114956	5.77659458	5.8492505	4.8397704	8.7519389	7.0654474	5.9619894	6.9641354	7.4231094	6.8193726	4.18206797	6.7449715	8.2032598	5.8802912	5.1242612	5.2432102	4.2433585	6.8350889	8.988223	4.7825894	4.71657041	5.4888936	6.3209028	7.594259	5.7046958
CD36	1.9535137	2.431482	5.8916316	2.10814226	1.0046524	2.8779339	1.3212765	1.8771299	1.50926777	1.4664922	5.220361	3.019377	0.412162	3.2592439	3.4981751	4.8101063	3.060489	5.8345112	2.0845497	4.1511682	2.9588805	2.4150919	2.4968237	2.4352223	1.4996992	2.52986263	1.8488569	2.3208619	4.9344532	2.1104272	3.0655355	5.9762883	2.2549928	2.2452938	1.71349576	3.1468854	3.467997	1.1744978	1.5303893	3.5400909	0.9259544	2.2414274	2.3794082	0.8587703	1.15930656	2.3194702	3.3149026	1.7230141	1.0807846
PIK3R2	0.9513547	0.5293354	0.5541221	0.52574133	0.6157806	0.5248417	0.5594282	0.8164898	0.57332833	0.615438	0.6752749	0.5452444	0.5040284	0.5670071	0.9327034	0.5235815	0.5745549	0.578055	0.5872982	0.643829	0.7814451	0.5657755	0.638761	0.5864282	0.657276	0.54471037	0.7474753	0.578929	0.6871771	0.714978	0.4831611	0.734513	0.5107506	0.4831611	0.60512977	0.5366813	0.6792508	0.533639	0.5051201	1.0100767	0.7489099	0.5736789	0.5970145	0.5154596	0.81725763	0.5300534	0.9240309	0.6935922	0.5973605
LRP1	6.3328234	7.0095543	5.3554138	5.12520803	4.7044674	6.4762141	7.3450562	7.5349237	3.92567808	5.5405922	5.024642	5.5821632	4.2808093	6.469591	7.2667012	6.9068403	4.7746104	6.815794	7.0821902	6.6918551	5.8499723	7.1728888	5.0812267	5.9983706	6.1792763	6.98455251	5.1048325	5.8617316	6.4403553	5.4230995	6.6152884	6.6386312	6.1199712	5.3450619	5.73618473	6.5335426	6.0642698	4.6585333	3.978877	6.1619365	5.6397911	5.2481156	4.5659671	6.0625346	5.9743991	5.537314	6.2142007	5.8963011	7.047567
PTK6	3.1760147	3.6666173	5.5116417	0.8903523	6.0634004	6.2124473	3.1415732	3.7308749	2.8131213	2.9072989	5.079164	3.6195667	5.8541678	4.398837	2.8982917	4.8440392	5.5537779	3.8182689	5.979886	3.7715862	7.5349679	2.5977202	3.487268	1.4369934	3.8880948	5.90349194	6.2163501	3.3847169	3.1324689	4.2029885	5.4243463	3.3651645	3.2751258	5.0549866	1.94918707	5.3055128	4.0037369	4.0854733	1.2584852	3.4185227	6.3712352	4.4750144	4.6631347	1.8604405	1.38428479	1.5221528	4.9509064	5.8590448	2.0845073
TGFBR3	2.2755897	3.5621868	3.0638177	4.49492477	2.7896143	3.2687908	4.4208198	3.2751931	3.44235525	1.7097459	4.0903326	2.048827	1.8937216	5.0113183	3.0423258	2.6720728	4.8078485	4.5901171	2.6773692	4.4718649	3.0358254	3.2700037	4.6070941	4.3221993	2.5121599	1.08794301	2.606175	4.8126819	3.8723241	3.0295562	2.461122	4.8722064	4.7614709	3.31606	2.09043615	2.5631248	3.9437622	2.0587321	3.8537361	5.2141826	1.502436	2.4225991	4.2268206	4.0032476	1.72998819	3.1377081	2.4730186	3.595127	2.2000753
GDF2	0.5144261	0.4650085	0.4650085	0.46500849	0.4650085	0.4650085	0.4650085	0.4650085	0.46500849	0.4650085	0.4650085	0.5059962	0.4650085	0.4650085	0.5354806	0.4650085	0.5992777	0.5123784	0.4650085	0.4977647	0.4650085	0.4979937	0.4650085	0.4650085	0.4650085	0.46500849	0.4650085	0.4650085	0.4650085	0.4650085	0.4650085	0.4650085	0.4650085	0.4650085	0.46500849	0.4650085	0.4650085	0.4650085	0.5080495	0.4650085	0.4650085	0.4650085	0.4650085	0.4650085	0.46500849	0.4650085	0.4650085	0.4650085	0.4650085
MNX1	1.9358393	0.5080902	2.2434058	0.44003754	0.6942906	1.5015771	0.5216111	2.6420692	0.66051528	0.4561241	1.8622525	0.9676823	1.955792	0.6306622	0.6049954	0.3988047	0.4451442	0.9187212	0.435329	1.5205243	0.7185431	0.6982263	1.443815	1.2655296	1.3406794	0.52200302	0.6466847	2.1742303	0.468513	0.50545	0.4150739	0.4754099	0.5312475	1.0707377	0.47311462	1.0375022	0.5210884	0.7268397	1.3010468	1.6590136	0.4506446	1.4815721	0.5391429	1.376221	0.42012933	0.8520234	0.4528389	0.4177442	0.8561735
RAD9A	5.7353813	3.4983253	4.0807314	3.64720059	4.0377676	4.6525354	4.6162546	4.6479126	3.90855669	3.0931152	4.3317576	4.3316602	4.733957	3.2550165	5.3345045	3.981728	4.8718746	4.8187622	3.7472591	4.08466	6.067558	3.6361512	4.4765632	4.0832548	4.268818	3.15187737	5.2118724	4.4365796	3.4652569	3.7790474	5.074625	3.9292351	2.819196	3.5345943	4.8822305	3.7717911	3.6778705	2.7872692	3.7580454	4.2801901	4.548633	3.5654981	3.5254342	3.8959265	5.87720457	3.1199275	4.4770613	3.84181	4.0401493
COL13A1	1.5772111	1.5891764	1.213387	0.5277001	0.7245978	2.48767	2.089327	2.6354264	0.93437764	1.3409073	0.810987	1.908379	1.6599789	0.9270095	2.2201365	1.0869533	1.7376787	1.8972956	2.2871927	2.2905465	1.5123059	2.1342009	1.1776093	0.9357488	1.2102448	2.45346106	1.6132331	1.1568238	2.2981291	1.794509	2.5990511	2.7081846	0.8830957	1.3606289	2.62800023	1.9542058	1.3400243	1.6000616	0.7065316	1.5125014	0.99949	1.0530275	1.1545606	2.581749	1.25079415	1.6191689	1.2182074	1.4468131	1.8258321
MEGF11	0.6933772	0.3914163	0.3815678	0.30018768	0.2836922	0.4784106	0.3357018	0.5730902	0.36416471	0.8911002	0.3189412	0.985874	0.3240988	0.4058051	1.3020093	0.3620565	0.442266	0.7286482	0.3444083	0.644639	0.3709946	0.4343982	0.5372388	0.491097	0.4529356	0.34774259	0.4081039	0.4379004	0.6141217	0.4403967	0.3482753	0.6634871	0.2967383	0.3338195	0.55734572	0.4955403	0.3453427	0.3413337	0.3767479	0.4608234	0.4195418	0.3770089	0.3284274	0.4690338	0.54825242	2.8715932	0.5587218	0.3763564	2.4109069
ITPRIP	4.5806324	5.5592011	5.3656289	4.2726059	3.8543249	5.1232325	4.949206	5.1577481	3.23982953	5.2823037	5.0271597	4.8793233	4.5093805	4.8020975	4.0011193	5.4023765	4.5217713	5.2541897	4.1454478	4.6015987	4.1156711	5.0699364	4.3774783	4.2702227	4.1110918	5.84725118	4.3856029	4.4308957	5.2674289	5.5378613	6.1710386	4.9608327	4.6438805	4.663154	4.55558748	4.6630238	4.9704522	5.734571	3.4340365	4.7563072	4.9025005	3.7727221	2.8162678	4.9956688	3.03984848	4.7449405	4.0570733	5.9433448	5.1792033
NOTCH3	6.6130527	8.7725525	6.8325472	7.48611937	6.9574458	7.9167757	7.4308947	7.4641689	5.590806	5.969125	7.1636506	6.2087548	6.3314377	8.7041973	6.8828479	5.7802381	7.8380674	6.6028658	6.0240442	7.1163992	6.9020366	7.0332703	7.6006191	8.3399434	7.6067879	6.89003834	5.4519132	6.6875024	6.0226815	7.723109	7.6197292	5.983013	6.9380675	6.1891589	7.46147006	6.5431425	8.1373137	6.5356094	7.5064454	6.7135945	6.9019449	8.1859357	6.9631307	6.636406	8.22452739	5.7566975	8.4590026	7.4200538	7.0222982
CD151	6.5021868	7.3483347	7.1999302	6.50260501	6.5534875	7.5890471	7.1359161	6.8579074	6.12391168	5.5462668	6.1791095	8.7989677	7.3129783	6.882099	7.847097	8.875111	6.4257247	7.5328654	7.8742337	7.3132515	8.1335219	6.7628216	6.5094293	6.0305314	6.5206077	8.9532304	6.6301737	7.3665355	7.3402726	6.4369254	7.3245383	7.3810927	6.4053925	6.9537836	7.45635932	7.9077743	6.5612856	8.2136117	6.2381746	6.6176894	7.2769129	6.9604472	6.4585389	5.795751	7.38521484	6.6971689	7.5660787	6.5088665	6.8745041
MMP11	7.4231852	7.5348722	2.0376487	4.55760182	5.4634814	5.696357	8.191631	9.9626669	6.46001437	5.7142551	3.3850459	7.281484	4.5200542	5.8668986	5.3045825	4.0592458	5.2894975	4.9790436	6.4790099	5.8872304	6.8433461	7.8777716	4.7777718	6.5627038	6.2087667	9.502695	3.8916509	6.0875656	4.778688	4.4334923	6.320672	3.2398281	8.0603243	7.8642492	6.13869781	8.8070495	6.1198161	4.6363443	5.9889429	6.7868797	5.6527922	6.1310945	6.1533601	6.4217817	5.52925368	8.4595417	4.4717325	7.1543085	9.985807
SLC39A6	6.7902577	6.1922171	6.1406254	6.95060611	6.4978216	6.0216029	7.017246	7.0945979	5.81333428	5.6088579	6.4294488	6.7897312	5.9139412	6.9413999	6.9280537	8.4185852	7.0040177	6.2695368	6.2692931	5.8365589	6.3834492	6.5695647	7.8983847	7.7512271	7.2169532	6.7218746	5.638654	7.1432342	5.3536662	6.204169	6.393004	5.3061296	6.1645497	6.7295489	6.01213751	5.5597418	6.7456736	7.9254026	7.1507564	6.304362	6.7943117	6.946958	7.2364786	5.9391348	8.40038163	6.3632479	6.4792649	6.088881	7.3296137
BUB1	4.3901688	3.5310564	4.5104336	5.18862201	4.3785244	4.8929219	4.9891042	3.9099564	4.98881945	3.5232325	4.608165	5.1014258	4.0689512	4.9946782	4.6140491	3.0683653	4.4142254	3.8948667	3.65867	3.0769841	3.6593194	3.6458929	3.8474811	5.0835176	4.7719023	2.76909137	4.3135857	4.3716576	2.8119634	3.1292563	4.1501614	2.5553797	3.0535703	3.6644493	3.52281512	3.0540705	4.6066584	4.5891321	5.9322426	3.7819992	3.4776661	4.1711592	4.6672617	5.3725294	6.0124085	4.6650261	5.6026571	3.3308964	5.3498254
CDC25C	2.8995738	2.2143878	2.3774664	3.21804473	2.2672587	3.1577638	3.5440296	3.2761446	3.10900411	2.6696111	3.4038363	3.7863191	2.8047803	3.2792867	2.8945504	1.6245314	2.8884219	2.8019129	1.8768108	1.8893963	2.1953321	2.6637844	2.3008577	3.2592305	3.5951038	1.75597926	2.8829742	3.3029604	1.3669136	2.5758404	2.8901124	1.2418556	2.3638294	3.0791832	2.87953323	2.3865709	2.2146809	3.248572	4.0241294	1.9578984	2.6302931	2.4924891	3.1189986	2.7006215	5.22988145	3.2542759	2.7460879	2.1522769	3.5012036
CDK1	5.2801426	3.8984334	6.2772201	5.58034253	5.1438391	6.2855349	5.976701	5.6401344	5.94528976	5.2932807	6.2556531	6.4257691	6.1025538	5.7910013	4.7948975	5.0292544	5.6363548	5.393507	4.8917757	4.2948807	4.8450328	4.4806323	5.9002213	7.0261606	6.9716582	4.6205466	6.6216602	6.0070275	3.4808748	4.3170491	5.1292617	3.3012628	5.2235919	5.3256856	4.77624716	3.8162296	5.1630438	6.2930916	5.7940695	4.7956747	4.8211704	5.6389677	6.1647059	6.0841103	6.06450212	4.5615183	6.0047347	4.8253027	7.0212854
BUB3	5.9320771	4.5694938	5.2193212	5.9440081	4.7821322	6.2235762	5.6254316	5.0232008	5.30977546	4.975227	5.987443	6.1108869	5.2515235	5.2955032	5.2235368	5.1132449	5.4242626	5.0358071	4.8795498	4.8717542	4.8929958	4.8497697	5.6166226	5.4088001	5.5558946	5.38987071	6.0893812	6.1356138	4.7489348	4.3977627	5.7210539	4.7135921	5.3985523	5.1211649	4.89275706	4.6759168	4.9256358	5.8649252	5.5138782	4.9997478	5.7962878	5.3811902	5.7754451	5.8005932	6.21148843	5.8794281	5.2144655	4.7725839	5.8782074
MAD2L1	4.6614083	3.4451059	3.954803	5.60989818	3.6354027	4.4815247	6.2456398	3.8998642	5.22646287	3.7125754	4.7455202	4.6474272	4.8161306	4.9195749	5.1388955	3.7012059	5.4307047	4.0714751	4.1886563	4.3378229	3.8920589	4.0212161	4.7825278	5.8543058	5.1443881	3.25137005	4.0820828	4.5411302	2.6664035	3.5620799	4.2721377	2.7605119	2.8958699	3.880366	3.36236936	2.7415435	4.4856096	4.506776	6.2163258	2.3769782	3.9009024	3.9885235	4.7762323	4.6146607	5.9593198	3.7035437	4.928492	3.6716115	6.1910537
TP73	4.6162597	3.8636895	0.5660356	2.93121726	2.5341279	3.3528481	4.5771274	4.4700727	3.33973054	3.6206959	4.3531675	4.1513755	3.2677609	3.2709865	6.3070131	3.1648123	3.2582795	2.5660788	3.7372567	3.978698	4.6734199	2.0342153	2.0077823	2.6435717	3.4195605	3.45782928	3.6834429	3.4309797	1.2457168	2.6444149	4.6056643	1.9255267	2.3042116	3.1838208	2.86446286	3.2636984	3.4263265	1.9023384	1.6770927	4.1299697	4.8449336	2.11489	2.6096486	3.4831794	4.5749462	4.3799858	2.1046231	3.2817852	6.6613277
DLG1	4.4591085	3.9903398	3.5777284	5.1250041	5.2051158	5.061867	4.8320763	5.9187694	4.23345214	4.3543482	5.4097983	4.1165834	3.9431075	5.5358583	4.6905188	5.2799776	6.0792851	4.5815583	4.8470747	3.7845922	4.4695619	3.5822026	6.0815951	4.9954912	5.9961056	3.70225204	3.9635199	5.5801401	3.1879792	6.0709441	4.5858089	3.6281455	4.1679097	4.5816742	3.47776569	3.7556801	6.1536442	3.4903554	5.2076987	5.8591929	4.7779031	5.2544778	5.0799417	4.6185789	4.85186613	3.9164432	5.4507326	4.7771435	5.3231239
SLCO1B3	0.2359613	0.606996	2.8746469	0.23596128	4.2660188	0.2359613	0.4334189	0.4775611	0.92755204	0.2359613	3.4566834	0.2359613	0.9647012	0.5279779	0.2359613	0.2359613	0.2621696	0.2359613	0.2359613	1.0093416	0.4454475	2.2124713	0.7739838	3.7849342	0.2359613	1.73670069	0.5057765	1.7726305	0.3150826	0.6394913	2.3379799	0.2821037	0.2975247	0.9962969	0.23596128	1.3845282	3.6686361	0.5626389	0.4870682	0.2613271	0.2784999	0.3091181	0.2359613	0.2359613	0.23596128	0.2758607	0.8336626	0.3462594	0.4577432
EDAR	0.8918429	1.1001375	1.6572949	1.67447771	0.6792236	0.6716427	1.8982492	1.7577982	1.06840626	0.674929	0.6739099	2.1063299	2.8066596	0.6244582	5.817731	2.4325121	0.9009332	2.7079559	2.779984	1.2429134	2.3998045	1.3931286	1.4778972	0.9750952	0.6876615	2.61703161	2.8233552	2.5969882	0.8673769	2.9044961	0.4661786	1.8234093	0.7935044	0.7621535	4.93355253	1.7831035	2.789839	0.8420759	1.623037	3.9653967	0.8526899	1.537148	0.4367264	3.3093501	0.44341376	1.7913701	1.4213789	0.5385925	2.7806685
SCRIB	6.7628822	5.9440825	6.8406034	6.15610446	6.5720853	6.8410693	5.9166026	6.2350873	3.85401152	4.8478499	6.7179712	7.0239558	6.6053938	5.6778563	7.179419	6.3779019	7.0228186	6.4959774	5.4706257	5.8576073	6.1971227	5.4355812	6.6299082	6.9368366	6.480983	5.70994722	5.4327335	6.1536206	4.9598935	5.6519428	7.2137509	5.2398848	4.5502746	5.756344	5.97710668	5.2675042	6.2208804	6.1331102	6.3789765	6.0020427	6.9237876	5.7072861	6.0719925	6.5304066	7.26585516	5.3597402	7.3822675	6.8734055	6.4614034
SNAI2	3.7756723	6.3789919	3.462918	7.2981316	5.4933387	5.3983187	6.9109593	6.2317586	6.47507866	5.6816951	6.4772418	6.9925152	4.291809	7.2181737	6.4051909	5.9297012	5.4538768	5.8258225	6.9248312	6.1578494	5.6103347	5.1100782	5.7909094	5.7433284	6.846776	6.94001358	5.7685233	5.6688315	3.4278717	5.409674	7.7118621	4.9219354	6.1181213	6.4010086	5.0793794	6.0102369	7.1640077	3.1684972	5.8642235	5.1770601	5.0998379	5.1511435	5.8992158	7.2091142	2.98904456	5.899734	5.7704107	4.533258	6.2315634
BAG4	4.5634674	4.0075729	4.5106518	5.97672698	4.7946615	3.9625666	5.1475128	4.3890425	4.45696307	4.0491591	6.5361185	5.2837128	4.6232535	4.9117974	5.1211704	4.2109195	7.061278	4.2073224	4.1296889	4.3427987	4.4166512	4.8871809	4.7722481	5.3952137	4.5282935	3.98775647	4.8907099	4.8816499	3.8501844	3.9821638	4.2524453	3.8292916	5.062079	5.0029854	3.72133024	3.6204834	5.1789715	3.6274684	4.9961814	4.046035	4.7785081	4.6757746	6.5806596	4.3969587	5.18653362	4.8419645	5.0640564	4.0915005	5.3635553
SNHG17	4.389373	3.130523	2.8088886	4.84365109	3.0165795	4.4537809	4.7867046	3.1021305	3.83030115	2.9235627	3.7755482	3.6389728	3.989419	3.9898248	4.0866944	3.287885	3.9241254	4.8081817	2.6746425	3.2889707	3.994153	4.0051062	4.5189588	4.9820593	4.1047374	3.46668536	3.7814845	3.6310188	2.5754536	3.4915751	4.9976099	3.0100946	2.2154141	3.4323297	3.83302282	2.3523433	3.8440706	4.4074205	3.9258355	3.008474	4.4694187	3.0765983	5.1921817	4.743546	4.55542358	2.407649	4.3340275	3.5460069	3.5331279
CEACAM4	2.2739407	2.1335843	1.3680049	1.36213729	1.2126982	1.7277058	0.6688859	2.4879179	1.94382436	1.7209378	1.2677746	1.0159944	0.9392744	0.7976997	1.7212485	1.4882777	1.2615451	2.8827253	0.9188283	2.7269549	2.4085777	1.7304348	0.4605055	1.1690103	1.9729637	0.77141983	2.0649441	1.2952966	3.5438831	1.0404704	2.5455442	2.947251	1.4944345	2.0213583	1.08093994	2.8414995	0.7019437	1.1987359	0.9236713	1.0948218	0.5171452	1.456896	0.5222493	1.1157496	0.54188445	1.3240769	1.2280675	1.1655574	0.3785743
PRKD1	3.0352543	2.8360923	2.7561263	2.44664512	0.6155508	3.6839673	3.2389048	3.9547957	2.06304625	2.3667404	1.978521	0.910723	0.7353272	4.3410993	3.0199226	1.4539383	1.1993447	3.0394753	2.1127641	3.5289076	2.9545305	3.1387315	3.3443842	4.7468642	4.4004209	2.05919738	1.8607108	3.406038	2.9987778	1.1249719	1.9634338	3.5273659	3.1022142	3.328466	2.12558156	3.3655954	1.5910952	1.6154997	2.7820555	3.9666865	2.0170453	2.6717518	1.1252656	2.3254244	5.12025764	2.8684417	3.162307	1.6574027	3.4069944
PRDX1	8.6873772	9.0530499	10.1645562	10.24227401	8.9760205	10.7104832	8.6996125	8.7169489	9.43928211	7.8301473	9.6004079	8.8173714	8.0836594	10.1740573	8.501393	9.1217654	9.9289765	8.7456787	10.5301732	8.5356352	8.4732712	9.7695347	9.7594641	10.4236019	11.4069184	8.76116431	9.4303554	9.3448158	8.2385114	9.6548098	9.0683006	7.8021092	9.4251202	9.8971779	7.71340319	8.6539925	8.3280945	9.9980954	10.2553366	8.6542712	8.7488044	10.1043172	11.024002	8.178136	9.63899634	8.0657015	10.6366785	8.8569966	9.0824243
CRABP2	5.9357523	6.274619	4.4170644	2.92801294	8.3695648	8.1043956	8.4865616	7.8982199	6.35488365	5.0079797	4.1657044	9.3173681	8.2219928	4.8754475	8.167578	8.8156831	5.8961044	8.2077476	9.8049754	7.4534184	9.1471044	5.8003704	8.2688534	4.0749048	8.7360655	10.50397247	8.4681386	3.8330088	5.4290545	10.1806409	7.7080643	5.3335658	6.7952776	6.5830757	3.99263965	8.0399733	7.7454169	6.0061891	5.8115267	7.6690503	9.1376095	8.0081425	4.8773987	10.4121201	10.54143647	6.4070853	6.3325519	7.7209328	7.2321208
NTRK3	0.4021374	0.7317056	0.4123346	0.35141528	0.3424542	0.3813832	0.4667562	0.5080852	0.35948749	0.47343	0.3750833	0.3416112	0.3600425	0.7673099	5.1809061	0.48478	0.3461015	1.103485	0.3393607	0.900728	0.4661128	0.5925948	0.5682588	0.3838407	0.3957942	0.35990377	0.3675139	0.3668238	0.7666856	0.3802896	0.624827	1.2511786	0.5140698	0.4373793	3.99706197	0.655103	0.3437178	0.4014639	0.3741222	0.7350087	0.3463817	0.51133	0.3891508	0.3562919	0.36073596	1.440273	0.4372479	0.4281551	1.92225
CASP2	5.0930797	4.46666	4.3715895	4.93930634	4.0621672	6.2956621	5.400402	5.1886552	4.88752338	3.7586208	5.5857211	4.3491773	4.6525261	5.2555885	5.8997318	4.5997493	4.928533	5.1898536	4.7409835	4.5999638	5.3403281	4.6669131	5.5985699	6.127789	5.2575051	4.64271829	4.7278058	5.6302336	4.2175363	4.3708407	4.8756205	4.3471276	4.4475695	4.7038522	4.96875804	4.384707	5.1568169	5.3766744	4.9543617	4.6923159	5.4737891	4.8148666	5.0361867	4.5622027	5.72912435	4.5442079	5.3298811	4.6871827	4.7216136
TFDP1	6.4287611	6.1659646	6.3741027	6.96407248	5.9883634	6.552	8.0271287	8.225836	7.00698706	5.9520263	7.8239258	5.8718701	6.2038258	6.9284726	7.4741469	6.9394483	6.4066892	6.3917255	6.0544155	6.4569697	6.5161953	6.5134533	7.1613238	7.2369814	7.2503389	6.40560153	7.5922568	6.7483196	5.5843986	6.4342436	7.285719	7.3849496	5.8449015	6.9459073	5.88862133	6.2407059	6.272007	6.1188467	7.6429995	5.8840931	7.0441507	6.6667542	6.7956518	7.2063852	8.36802429	6.4322617	7.2880105	5.7742832	6.5312169
TNC	4.6376992	7.4406006	6.6174528	8.57518814	6.1402416	7.8952837	8.7314676	6.4471379	8.27372252	5.2246875	3.8148952	5.6093347	2.897365	8.5247446	6.9209907	7.9937749	4.7390307	7.0705648	9.232584	6.2972476	8.4494547	6.2887903	4.2762403	4.1255965	7.2777725	8.16090679	5.2792481	3.5405415	6.5073818	4.8433009	8.2900074	5.8046305	5.8091408	4.4760695	5.75150689	8.4385193	6.5212227	4.9338348	9.5913269	8.6484066	2.1881146	4.0351859	6.6256423	6.7039567	4.90855606	8.3113842	4.7534544	5.438668	6.1434649
IRF6	7.386107	7.478961	5.2364181	8.18663709	7.6825735	7.9222128	8.3713735	6.3291653	6.76372354	7.8270133	8.3866876	8.44491	8.4308054	8.3656114	8.3702837	7.7414456	7.5595286	7.3235673	7.5511359	6.8247747	7.5170907	6.4932021	8.382663	7.7470944	8.2348413	8.86182152	7.8666481	6.5900125	4.0765606	7.591392	8.9687006	4.465049	6.8021674	7.8281908	8.13745715	7.1333231	8.8419655	5.4915198	8.8347311	7.5561383	8.1737432	7.7681423	8.8037512	8.4250903	5.72163629	7.6935319	7.6977228	8.1807564	7.5496006
HOTAIR	0.988648	0.4193064	0.2301154	0.40036573	0.1580289	0.3396054	2.4025719	1.7560812	0.1580289	3.7592502	0.5735732	2.0517379	0.3391047	1.1777685	0.1580289	1.1546037	0.1934197	2.3424709	0.1580289	0.4161078	0.1580289	0.5016052	0.4561014	0.8858246	1.5026013	0.29498292	1.0494162	0.5272817	0.2297098	0.620872	0.2147582	0.5204652	0.3566491	0.6015372	4.03759352	0.3880809	0.272201	0.8961011	1.7069399	0.2256477	0.1580289	0.6074586	0.1580289	1.6076171	0.31435133	2.6019546	0.6029939	0.1886958	0.2284924
TAGLN	6.5710974	6.8635709	5.9876218	4.17296208	4.6103871	6.8507995	7.3320031	8.0627801	5.53507317	6.2963878	4.9805695	5.5327588	4.8035797	5.4578878	6.8034659	5.9264839	5.1430264	7.1487004	5.3441379	7.7024607	6.5096658	7.2860798	4.8923701	5.29761	5.1007841	8.44813624	5.6520758	4.6056139	6.588855	3.8076386	7.3762961	6.9067817	7.4127947	6.0959123	6.77843386	7.8652757	5.6271647	6.1062582	4.2136684	6.3277721	4.4601814	5.7057469	4.9076657	6.0556724	6.13733775	6.9479665	4.2706371	5.2655649	7.1385855
ARHGDIB	8.5138215	8.1338468	7.4573596	8.11274659	6.6578428	7.4022923	7.5770046	8.1994629	8.15937279	7.8805763	7.007606	6.9744642	7.8770268	7.3665317	8.1113269	6.9719156	6.795695	8.585139	6.101521	8.5715846	7.648533	8.4685486	6.6734663	7.5953263	7.1813941	6.0352586	8.7703092	7.2056299	9.4597484	6.0031804	7.2388118	8.6462859	9.2281655	7.5619665	6.6045484	8.3453754	5.4996957	8.1069142	6.4631559	7.3815638	6.3797434	8.1361346	6.9317365	7.5107502	5.83995455	8.0903983	7.0270544	7.0406561	7.9585782
LDHA	9.4046659	8.1610637	9.7276753	8.36757453	9.8079427	9.6575863	9.5823859	9.0580767	9.28396352	8.4461701	8.3381008	9.2430669	7.501768	9.5451596	9.0646393	9.2842008	7.9167378	8.7553528	9.2308805	8.5183072	9.4576951	8.6060162	7.8909436	8.6407321	8.943709	9.71923068	8.5796831	9.5588272	8.261074	9.0405567	9.352752	7.6793845	9.6102419	9.4250732	5.90880586	8.9684926	10.4592179	10.9397986	8.9951701	9.2151999	8.269153	9.0836836	9.3975323	9.0485308	9.49658628	8.4429371	9.5703133	7.9420613	10.0160155
MAOA	3.1170497	4.6117313	7.1319617	7.52978416	6.9076684	5.438694	5.7603794	3.8999568	4.63901302	6.2798613	7.5065904	6.0759496	6.2546958	6.307123	4.4511897	6.6556407	5.2260531	6.5567262	6.666838	6.0943178	6.3716785	4.9548764	6.0380809	6.3762487	7.4180535	4.78050909	6.0223735	6.6006402	5.3445972	4.8740011	5.2176672	6.2958929	4.2541956	5.9560166	2.96331812	5.8687104	6.473966	4.3345649	5.4807864	4.8345774	8.1498341	6.028195	5.1256033	3.7363809	1.18789567	3.5735803	5.8240149	4.6766578	3.9731688
NKX2-1	3.5050737	1.2407126	3.8442423	1.03251439	2.2262751	2.7084194	0.3830749	1.7050026	1.07381514	2.4467293	1.9036524	2.646895	1.6575462	0.7465936	4.4906903	3.3916473	0.6507657	5.9032582	2.1539225	5.2255938	5.4333334	4.3719215	2.0279301	2.8391643	3.4682605	3.56877329	3.1040677	2.0876085	6.169899	0.7050693	3.6300962	6.7149768	0.7356246	3.2797479	0.67546992	4.6128142	3.5973065	3.4469587	1.9634488	0.7259306	2.1633608	0.5190392	0.5972868	0.8137408	0.87964645	2.6032594	3.9837752	2.2144567	1.7397381
NDRG1	8.0395946	7.88028	7.6420896	6.59502642	10.6198282	8.9619274	8.2332473	7.5818855	8.36633863	8.7526431	9.1575469	9.1111311	4.5419212	10.2370258	7.8518155	11.1235923	7.5523601	7.7944056	9.1562487	7.5981091	9.6705605	6.7932949	8.215695	9.2641709	8.5502095	9.62444323	7.1460746	7.768537	6.2100665	10.0638784	9.9218898	6.5671236	7.7320814	8.8311324	7.57160479	8.3762162	12.0979117	6.9628551	6.147949	9.3416644	8.1749254	7.6593837	6.3627219	10.0151878	8.87033845	7.4860487	9.6638203	9.9350241	9.4740858
OCLN	2.0689227	1.4391737	2.52593	2.33307452	2.6757971	2.9588554	2.4230542	3.4283355	1.0718962	1.5471114	2.3751065	2.4949681	1.7836376	2.0645808	1.9372489	2.1910218	3.4203868	3.6728192	0.9745086	3.2167078	2.1853637	2.5650338	3.7527289	2.1910218	1.7725072	0.88976944	2.6118164	2.6718516	2.9455391	1.5450408	1.5595301	3.5340667	1.770537	2.3032128	2.35931394	2.4416563	2.888349	1.5135647	3.3120053	2.2634137	3.5078499	2.8044786	4.1427219	1.3889801	3.45060567	2.1769282	2.4537522	2.0554933	0.7176519
ID2	6.2706098	5.7802107	5.318964	5.89648537	4.6261478	4.5686682	4.9564199	6.383266	5.42454656	6.1542756	4.6787935	4.0491368	4.0175687	6.3103586	6.089266	6.0931127	5.2595532	6.5464869	3.2822255	6.7618923	5.8267309	6.1258018	6.3355779	7.181651	5.4238793	5.84033511	5.3666193	5.5921359	6.280869	6.4912566	4.9111854	6.7799941	7.296413	4.9575943	6.55909712	5.9169102	6.2202691	6.6569927	6.6866522	6.381629	3.8030244	6.1803073	6.4467274	4.7818737	7.62538	5.7716527	5.5340561	5.8844697	6.8247108
CEACAM8	0.1935123	0.2344584	0.276998	0.23130894	0.1935123	0.1935123	0.2208719	0.25136	0.27362356	0.2176958	0.1935123	0.4675487	0.1935123	0.1935123	0.2567996	0.2294163	0.313659	1.508272	0.1935123	1.6573379	0.2796008	0.1935123	0.2251498	0.3719092	0.3181463	0.19351231	0.2693185	0.2279954	0.3934359	0.1935123	0.1935123	0.5249284	0.1935123	0.1935123	0.19351231	0.4321708	0.2388573	0.2235667	0.1935123	0.1935123	0.2270474	0.2626848	0.420157	0.1935123	0.19351231	0.1935123	0.2393279	0.2291007	0.1935123
AFAP1L1	2.4422495	2.9919184	3.6502678	2.05294476	1.8361503	4.2440119	2.9907074	2.9661418	1.25127814	2.4705775	3.7352481	3.1249789	2.1912314	2.8537407	4.3078153	2.806697	2.608909	4.0186853	2.0937178	4.3516158	2.8968119	3.145995	2.8715472	2.2840368	2.4470557	4.33533946	3.1893968	2.0705858	3.1055584	2.3971783	4.1072413	4.2198072	2.5612662	2.4304213	2.71969702	4.0204789	4.0552812	3.2511918	2.1195246	2.1808487	3.0268127	2.3412201	2.3308718	2.2884668	2.06758848	2.7550263	3.1348773	2.5323894	3.2445168
CHKB-CPT1B	1.184079	0.488939	0.5648119	0.47963147	0.599859	0.5406767	0.3997096	0.6029515	0.3662524	0.3662524	0.4612508	0.4113036	0.7562134	0.3970389	0.7573234	0.6921941	0.4651252	0.4938484	0.6084371	0.4551468	0.6656171	0.3843986	0.689405	0.6178294	1.0850303	0.3662524	0.4810944	0.7511307	0.6327632	0.9299763	0.3662524	0.6379967	0.4256522	0.7370843	1.21575189	0.5351735	0.6522745	0.3845908	0.5700571	0.6609576	0.6536129	0.4088386	0.7842451	0.4012341	0.92954116	0.4044696	0.8643389	0.8148039	0.5135427
HSPB1	10.033927	10.6381148	7.8240541	12.08481315	12.7085383	11.7655966	11.4168072	10.4587221	9.38787096	9.3018681	11.2620224	10.9338524	8.6946964	11.0730473	8.9000418	12.7774935	12.0439658	9.386725	11.8566937	9.8359647	10.9966888	9.8058839	11.2189406	10.167692	10.5837241	12.78537315	10.1793277	9.9678316	8.6650287	12.8042894	11.8257052	8.880386	11.6529106	11.3950517	9.03084633	11.3991037	11.7295839	8.5165504	10.5516909	11.071493	10.4562552	10.7995212	12.0493759	11.1620292	9.37283269	9.316187	12.6089706	11.0135409	10.4521904
PCNA	9.149278	7.9974592	8.5078904	8.92946709	8.3040782	8.7868239	8.2878451	8.6486828	9.013153	7.2877559	9.0572289	8.85969	8.9342476	8.5447715	8.5605372	7.7866868	8.7396039	8.2350676	8.1826738	8.0002152	7.8843779	7.9848114	9.0840733	9.2841735	9.5041536	7.53206364	9.2991029	8.8668893	6.9283429	7.7954219	8.5733993	6.526401	8.1377132	7.9507082	7.7979367	7.5434983	8.2015137	9.1095076	8.8012531	8.1769601	8.4791179	8.1852127	9.0683346	9.2819865	10.44661274	8.248397	8.8469056	7.4758127	9.5455351
KRT14	8.4481985	8.5088787	4.4747074	5.50775597	10.7416948	4.0572862	11.3044789	4.922294	5.08518466	7.3750262	10.264562	6.7968395	3.4737081	7.4553768	5.8128263	12.3190413	11.2565919	6.5240869	10.5995495	10.3763465	9.8306614	4.3231231	6.0641676	2.6656857	3.1079639	13.86498908	9.8632889	5.327757	4.7215787	12.4205552	14.0097361	1.7097959	8.8910196	9.4402798	11.52074548	11.9462837	6.6945773	6.0839686	5.8235789	2.1976109	6.5621018	5.7997867	2.9056848	12.1503514	1.03950569	9.9665426	6.7962676	13.0928904	12.3149584
TP63	6.1060459	7.7603491	1.2368646	8.80262057	7.675574	7.000764	6.9613328	6.726967	8.31740751	6.0741686	7.8927494	6.53237	5.1703324	9.3167901	6.8829124	7.6052091	8.7548829	5.4877337	8.5530153	5.6551172	7.047273	7.4733332	7.6901442	8.9955274	8.6337831	7.03003711	6.5186207	7.0875009	1.6876588	7.29931	7.8767693	3.4150208	7.953675	7.8117341	6.42735309	6.517907	8.4462197	1.3951806	8.6865035	6.3776958	8.1757913	7.6561562	7.9293529	6.4631967	0.43205919	6.580514	8.2001345	7.8481221	8.0762354
SPHK1	5.173192	5.4392531	4.3339164	4.783449	5.9241746	5.6738667	4.974957	5.3279003	5.12457804	4.1625012	5.4433323	4.2873947	4.6844136	3.9265361	7.126679	4.5188875	6.5971347	4.3541862	6.4925555	5.1780883	5.322765	5.3414266	4.4799018	2.9470341	4.5868199	7.00055396	4.3341359	2.988695	4.5896825	4.267525	7.7472022	4.2668434	4.2101767	4.9440113	3.90484548	4.7523609	4.3874816	6.2577515	4.7607902	6.4420612	3.1044303	3.9954298	7.4763754	3.9441637	3.18300561	4.8720368	3.6521038	6.056197	5.7987007
RAC3	5.2049331	3.9779797	4.0575457	3.89149925	5.3472551	5.3174085	5.6575242	5.7358137	4.4413832	3.8577173	5.4227561	5.3978622	4.8269607	3.9833398	5.2106362	4.3533327	8.3845077	4.786208	6.888697	5.5018411	5.3131191	4.9116277	4.9307923	5.0354053	4.2421438	4.31957667	3.6111414	5.1047434	3.141188	4.0961412	5.683106	3.2940977	3.4057556	4.645477	6.69518098	4.3912419	5.7065639	5.2482785	4.8999488	6.2615149	5.338165	5.172367	6.5202451	7.1132362	6.81171613	4.4696629	4.3264363	3.814845	4.4700511
ONECUT1	0.2814648	0.378584	0.4715751	0.2766551	0.2637943	0.6884035	0.3460785	0.2913077	1.1746451	0.2579473	0.6822302	0.249131	0.3280137	0.9908161	0.2952527	0.2752779	0.2936216	0.2647664	0.2795429	0.3929758	0.280916	0.3840779	1.9603931	1.2392809	1.1163818	0.30836825	0.249131	0.3230948	0.2947092	0.6734378	0.3880254	0.2885805	0.3856073	0.3317247	0.24913096	0.3719113	0.5345973	0.4148521	0.5428209	0.249131	0.2734854	0.4480153	2.9866129	0.2698937	0.30364996	0.2568308	0.482079	0.325357	0.3085028
MUC4	1.706552	3.3898199	6.2978425	1.61407729	4.3537652	1.5927779	2.6882962	5.8782569	0.82040615	3.5306327	5.3487469	2.804736	3.633942	2.2826514	2.0788452	3.7595978	3.3503735	4.6537376	1.5695794	3.0525954	4.9281368	2.1725907	2.1798038	1.5026292	2.8315496	2.06789865	4.4782678	1.5502753	4.4457635	3.3155657	1.4307397	2.2419301	2.6999994	2.6869444	0.37487999	4.5618393	2.6942741	4.3734306	1.3023356	2.1477798	4.1413117	4.1943065	3.8954341	0.955637	2.3320069	0.8263145	2.7285311	4.1959842	0.7013168
DNMT1	6.3148934	4.7089615	4.2941822	5.23824109	5.4899553	5.4008861	5.7845802	6.0235872	4.60693588	4.5894303	5.0272782	4.4005384	4.3111518	5.512646	5.8291612	3.6095465	4.7924895	5.0680773	4.7659377	4.6290402	5.0508429	5.1852319	4.9770876	6.0615268	6.0389614	4.53897972	4.5999372	4.8280534	4.469362	3.9729064	6.3447305	4.3725271	3.6209251	4.4325515	4.7115745	4.5952948	4.3553536	4.762088	4.9683968	3.9832698	4.9627652	5.3083271	5.453738	5.0337603	7.05900476	5.2239431	5.748205	4.5496343	6.3157375
UCHL1	4.7586673	6.1711228	5.2998035	9.10438334	3.6180578	8.3783014	7.9361305	5.9200688	8.98989126	4.6862068	2.3568811	7.7014544	4.2227923	4.2409698	8.3287321	4.6543563	6.8109142	6.1826616	8.6535097	6.8270737	2.7343423	6.2369454	9.7253046	7.8221754	9.6874368	4.81706923	5.4257582	6.6079637	4.2670361	7.7558271	3.1475654	4.7942807	5.8207144	7.5596994	1.73646424	4.6326787	7.8469116	3.5316984	9.7259581	5.8620796	2.1601869	8.1297511	8.8943771	4.6069902	8.37381268	6.2877516	8.8929505	5.263728	8.5815397
CDK2	5.0706792	3.6510627	4.3269957	5.28551754	4.1267494	5.3989551	5.0862812	5.7421218	4.93674922	4.2013226	4.9064291	6.1576435	4.9629935	5.0711145	5.4147603	3.6728916	4.2682923	5.4177123	4.3553874	4.6591134	4.5257689	4.3909523	5.2734862	6.2055133	5.7791133	4.2680862	5.0465779	5.6802171	4.0918058	3.9748916	4.3408937	4.3268932	4.0943826	4.5505516	4.75686546	4.184555	4.6234161	4.7966541	5.5046052	4.4986441	4.3568429	4.4708925	5.19152	5.0720147	7.0228209	4.5063704	5.1945224	4.261659	5.2949249
MMP3	1.0529879	5.168102	1.7422954	0.389687	3.0181497	5.808257	7.212588	6.5162119	4.51087411	4.6725747	3.5708198	5.3337903	0.4296704	1.6467709	1.4009294	2.3444029	5.1362649	4.0394605	5.9661802	2.2403802	3.0178909	3.5238223	2.8745179	0.7837941	4.337597	9.68944396	2.6180424	1.4616719	3.1246553	4.269249	10.5314046	1.424567	5.644079	5.0384631	0.50296121	5.6309561	3.0307546	3.5356754	0.8487282	5.9138227	2.2456739	2.3059494	1.4201727	7.0150127	0.43294172	1.6608922	0.3549198	7.1986403	2.3482266
FYN	5.1216697	4.6841255	3.5423366	4.21365994	2.5265704	3.8749168	5.3483487	5.0140204	4.59400525	4.5457508	3.3054919	4.1818011	4.4325197	3.6096902	4.87357	4.2159095	3.8461216	4.8330086	3.0824245	5.2446371	3.3959479	4.4852908	4.4857878	5.3498977	4.0949747	4.3418409	4.1686941	4.8684037	5.0127033	2.59332	4.4197958	5.6274583	5.4177664	3.675129	5.04054599	4.5792686	3.6948718	4.6237601	3.7776892	4.268441	4.1741466	4.2800903	3.2086884	4.8606158	5.17418832	4.0429028	3.8315178	3.8763587	5.2329065
C5AR1	6.1022065	6.0555653	4.7654273	4.07809193	2.7700522	5.4805531	4.1912339	5.8267041	4.91072148	4.8847594	4.7761261	4.5230536	2.6509929	4.3900728	4.9082584	3.9315685	4.8318227	7.6054194	4.6941985	6.2413477	4.4819536	7.0859255	4.0322051	4.3812736	5.0951183	3.57142623	4.3968535	3.3904508	6.5402112	3.9429587	4.8439549	6.0745952	5.3586821	4.9788951	4.18959677	6.0537562	4.7525506	5.4177509	4.3889058	5.6973434	2.2503846	4.5904465	4.2017188	3.2014518	3.10214958	4.9481392	4.0895357	4.757577	4.4470272
TJP1	4.2418285	5.1874545	4.5263541	5.02357111	3.5672973	5.6917652	5.1111508	5.3968954	3.29377135	3.6106237	5.3765257	4.841082	4.5666957	5.9455459	5.6272752	5.1597199	6.1581023	5.8336022	5.249126	5.5837582	5.1341664	4.9743313	5.4298138	5.1309483	4.6532607	4.31302134	5.1205762	5.3876733	4.5826374	5.3430231	5.5788659	5.4637227	5.1129016	5.3523617	4.20607975	4.5794944	5.451962	4.5930287	5.9441724	4.2870714	5.9060415	5.2431328	4.8792311	5.1952072	5.36160824	4.6605378	6.2448887	5.1310033	4.0035198
ROR1	1.8436498	1.833563	1.3415897	0.72720109	0.5864459	1.4622651	2.6839387	2.4179606	0.66355592	1.7439853	1.1638584	0.7977779	0.5530534	1.3871902	3.5690745	0.8607745	0.8550246	3.5064192	0.9752053	3.2411094	1.1632508	2.6094426	1.3319804	1.1761062	1.6015401	1.37357199	1.5246408	1.1047026	2.7784148	0.4795031	1.7779436	3.2293568	2.9220433	1.1716579	3.68613234	2.4274749	1.0529377	1.2765639	0.7358585	1.9607802	1.958227	1.0771206	0.9228874	1.2864859	4.09414309	3.6866687	1.043131	0.8315006	2.3830415
SNAI1	4.1334382	4.9484625	4.8556369	1.55947806	2.2158323	4.586322	3.0846561	3.9369383	2.27500637	3.6513883	3.3400211	2.4503431	2.0982417	2.9336759	3.64297	2.1474543	3.5808277	4.8525613	2.8469051	4.79585	2.9549209	4.0926996	2.6088455	2.8771909	2.4860234	3.39953597	3.326764	2.5688342	5.360534	2.2085657	4.3093866	6.1079714	3.0542154	2.7788624	1.77783643	3.7742854	3.7811366	5.6181421	2.7265043	4.4352124	1.7845065	2.37945	2.9710542	2.53716	2.76733905	3.778521	2.5111058	3.5646262	2.9601119
LATS2	3.8675185	4.3895701	4.4968523	3.96205266	2.5296256	4.2895548	4.2980381	4.9371009	3.69486437	3.7329454	4.1634199	3.8746355	2.8651771	3.6922485	4.2896132	3.8324109	3.3747146	5.1540167	3.7973025	4.7336398	3.1098362	4.3630894	4.0105078	3.6126969	4.3886377	4.36194111	3.6884883	3.6303079	4.5315072	3.0379836	4.5338219	4.8616639	4.5331349	4.2183448	4.18483273	4.6222729	3.6668192	4.2228226	4.1872666	3.7778999	3.8367958	3.7101808	3.2403114	3.6583004	3.91599592	3.9032419	3.7532202	3.6345599	4.5847152
SERPINB5	3.9325987	6.2468149	5.28361	7.937095	7.5480801	6.2771009	6.8839757	6.5078597	5.62618098	5.3699338	6.9746881	7.9847109	6.4270654	8.5725488	5.758414	7.9791686	8.6517221	4.9927689	7.4625999	6.4688859	7.4080492	6.4398955	8.6199043	7.5311199	7.0947983	8.28123099	7.3547886	7.5472173	1.4370587	7.5697623	8.5882772	2.4598541	7.0008405	8.1323962	4.96671261	6.9813379	7.983529	5.2301474	8.490075	5.8329894	8.3220898	7.2011256	8.6950012	5.98834	6.03957188	5.0156717	7.8809952	7.3896266	5.1896085
CDX2	0.4264405	0.3685095	0.3570948	0.73183805	0.3675618	1.1208166	0.3851919	1.0078996	0.51012769	1.1235857	3.3210504	1.8571542	0.3633572	0.348747	0.3572312	0.3397968	0.3170983	1.8034578	1.403287	0.7638582	0.3170983	0.4437357	1.1008773	0.4128689	2.2526651	0.31709827	0.3413154	0.4229297	0.3170983	0.8690843	0.3170983	0.5317391	0.3170983	1.4916909	0.34503612	0.3371698	0.3737778	0.5128169	1.7852736	0.3170983	0.3170983	0.8636733	0.3813081	2.6257226	0.31709827	0.9748128	0.3170983	0.3170983	2.7913904
CENPF	5.5461954	4.5249062	4.5806388	4.74758798	4.2505704	4.9420937	6.0392679	4.503549	4.7217094	3.5078219	4.8296101	4.9102811	4.8380823	5.8796281	6.11789	3.634976	4.6827847	4.2392082	4.3100306	3.4499959	4.2690812	4.5035911	5.225229	5.987835	5.713141	3.87605578	4.5244858	4.5021899	2.737926	4.4090353	4.714126	2.6713339	3.7472388	3.9953208	4.35289671	2.9486697	4.9500485	4.9667205	5.2188451	3.813056	3.8924423	4.521094	5.5991388	4.6326158	6.70002778	4.9953989	5.7593985	4.2434084	6.6613128
CLDN18	5.9699126	1.145783	3.5760434	1.76877349	1.1319486	0.5541148	0.8316532	1.1811321	0.58438431	3.0596155	2.2494281	0.2849834	0.6377672	1.7053625	5.5122489	3.8079387	1.196525	6.2520241	0.2105183	7.1716817	3.5852675	5.0967259	0.7880184	3.7972027	2.4355905	0.60194224	3.1141883	2.2652547	5.3860027	2.2679136	3.5142836	8.0240352	0.8893513	2.5004995	1.38568335	4.1813164	1.4518788	1.9757699	1.6024556	0.3789581	2.5475688	0.6746296	0.4640342	0.7041366	1.42703077	3.3499433	4.7195645	1.2592201	0.6469701
S100A11	11.2475592	11.8457032	12.6575596	12.50090374	12.1416301	12.6943402	11.6782104	10.9508498	12.67744173	10.8031336	12.3510067	12.926192	12.3990388	11.9817602	10.8133011	11.7807192	12.5900627	12.0231406	12.3375626	12.227262	12.3607978	11.3256755	12.3762689	11.2436413	12.6993789	12.19128156	12.7484511	12.98995	10.8192057	12.8550349	12.3543587	10.2762291	12.7731716	12.3923427	10.86170656	12.0424725	12.1312852	12.376985	12.9345817	11.0624811	12.2161553	12.4314102	13.1833438	12.5342336	10.95058962	11.3003447	11.9545128	12.564614	11.5243078
SLPI	6.3643941	12.920562	10.4052166	10.05838793	7.7852155	9.4404706	9.6646965	7.4528391	5.65432142	8.8438856	9.6819996	13.6691992	9.316106	10.6379722	8.4812737	11.1138505	9.3763575	9.4982922	8.5559159	10.0280227	11.0840908	8.8445737	11.5423163	8.6170847	7.4625284	10.89761453	10.6261818	7.8116649	10.2864739	12.3629673	10.410463	10.3749912	9.9827645	9.9453004	1.73271405	11.5992795	9.9460345	10.9619607	8.6142267	10.2725254	9.1127008	9.568591	12.1027014	8.9980838	10.14128794	8.6155336	9.7695393	9.5483952	4.1491048
SRPX2	2.751651	3.5523281	4.3841539	2.91838819	2.4396165	4.5848664	4.5905938	4.4663034	2.76250422	3.0038593	3.9453944	5.1884176	5.3942426	2.9497021	3.3176652	3.8370892	3.029573	3.4999532	2.5101727	3.5235489	5.557329	3.8886165	4.4667822	5.2475839	4.7779018	3.95163712	4.4649539	3.7795874	3.4363039	1.6867843	4.5059799	2.8501088	3.5196349	3.8496211	2.18048963	4.6987319	2.9582031	2.7341697	3.2073655	4.5220745	4.3465928	3.9807448	3.1976551	2.9345947	1.63026956	3.0976131	4.5863159	2.3501092	4.0954298
DOK2	6.1356182	5.1772746	3.9869065	4.94091506	3.6477251	4.3619257	3.3788092	5.7219441	4.87027022	4.8079355	3.9664127	1.6546392	3.2840136	3.8717957	5.2947807	3.6920602	3.4043627	5.5964781	3.288314	5.8630294	4.6276455	5.7665538	3.4822725	3.9233069	3.8907433	3.16062663	4.6697897	4.0341738	6.0247281	2.9125825	4.9542529	5.7122441	5.0670059	3.7898268	3.52943207	5.4853133	2.4780424	4.7107115	3.133085	4.0653704	2.2698632	4.9305296	3.217647	3.3646599	2.27057575	4.628657	3.8455506	3.9651915	4.5753232
CXCL14	6.4115664	7.2316564	3.7535773	6.39917972	5.0780754	7.9863266	6.9256069	7.6401057	3.27733121	10.0782269	3.0174428	2.6464594	3.0816737	7.7291772	6.334805	12.1556239	9.1678947	9.0190412	4.9756814	7.9546974	5.5793157	6.1701824	9.007789	3.3392038	7.9813893	6.90263324	6.1432138	4.2590228	6.894503	7.3580609	7.9808091	6.0616074	10.4712617	6.0445257	7.64792521	7.8596409	9.3028847	4.1185391	3.3896074	10.0425685	3.6552378	6.4513428	4.7277712	10.5103978	6.54368826	7.4451385	8.8200817	8.1780252	7.7722457
KIF18A	3.8556693	2.3397773	2.7351661	3.28444966	3.3086007	3.9978311	3.8522072	3.5156081	4.11888997	2.1741824	3.2804031	3.9072777	3.0272369	4.1561537	4.2022785	1.9705404	2.8183009	2.9115082	2.659643	1.9942297	3.319205	2.6468812	3.0220049	3.8436392	3.6484971	2.18642166	3.9148231	3.567318	1.7222006	2.0273928	2.8132272	1.8378546	2.7977552	2.9490675	2.81086243	2.2012213	3.3278828	3.763276	4.1199148	2.1969296	2.4561031	3.0746954	3.3627171	3.0356597	5.01189209	3.6118971	3.3976598	2.3926683	4.8383245
SBSN	0.9788004	8.2277315	1.0405927	2.62792353	5.7448628	3.8184974	5.7111583	2.7547266	2.03664218	4.7976308	3.9644179	8.1388557	0.5039853	5.8818272	0.5111923	6.3518335	9.0434684	3.2237021	0.88393	6.8621465	1.2983326	3.150506	3.5169476	0.6236615	1.1947881	9.54629326	2.6273826	3.9090784	1.0648812	6.6344321	9.0447319	0.5016565	1.352814	4.1336379	2.45521478	4.8873001	9.003138	1.24122	7.3732661	4.9429359	7.3547343	2.864125	7.5264559	7.3623158	0.54549523	3.5193024	6.683305	9.3764823	4.6382575
PECAM1	6.2711666	6.8663098	6.25854	5.38537935	4.5787359	5.7878592	5.5327219	6.6829671	6.00542056	6.628906	5.3227783	3.8172433	4.9936537	5.5188271	6.6894685	5.7693474	5.3160184	7.5649611	4.9728895	7.8482476	5.7902325	6.770745	5.9478994	6.1226775	5.8916966	5.1608843	5.7882156	6.0931785	7.4716765	3.9840358	5.8225329	7.9887005	6.5560998	5.7562205	5.53857709	6.7370018	5.0898905	6.5569755	5.3803036	6.1275918	4.6149201	6.4689356	5.1788689	5.4035826	4.89015794	6.5978693	5.2948533	5.7326653	5.5087508
KIF14	4.0617557	3.3943004	3.3834203	3.49144902	2.4190014	3.6463085	4.2693941	3.4936104	3.5079147	1.9971447	3.468252	3.9801424	3.1590376	4.475781	4.0748798	1.8298433	2.8598404	3.2437179	3.0446589	2.139273	2.7525846	2.9481154	3.5428065	4.7726971	4.0000217	2.45493039	3.4194168	2.4052408	1.5989892	2.3399886	4.0212708	1.5753408	1.7242353	2.8119376	2.31623479	1.9723313	3.3477344	3.1541151	4.0259461	2.3874269	2.0640745	3.0516294	4.0135352	2.9701168	4.54450025	3.4927463	3.8879996	2.4269153	4.7972215
NRP1	4.2933395	4.5520196	4.8182672	5.22539193	3.2459699	5.46825	5.0176539	5.212974	3.90763359	4.0125154	4.7191702	4.4350271	3.8361177	4.6956205	4.9149225	4.7264911	3.7994419	5.5453572	5.2386476	5.1272423	3.9196087	4.8952425	4.1789297	3.7508566	4.3138645	4.42718202	4.5497098	3.2803765	4.9775548	3.1359581	5.0241539	5.4905513	4.7564766	3.7264822	4.164141	4.8751837	3.4466856	5.2417306	3.5767846	4.49347	3.2756493	4.2639101	3.7350876	3.313283	3.23759522	4.3013007	4.145037	3.6177116	4.4189585
CMA1	0.5427983	2.8171716	1.0482279	0.42462533	0.3472495	0.7054021	0.7926919	0.6212541	0.2538779	0.4172518	0.5127973	0.4207559	0.4969024	1.6583083	0.8654368	0.5624871	0.2538779	1.6767069	0.4846533	1.3014653	1.5382721	0.6269872	1.7203631	0.900446	0.8673491	0.2538779	0.506108	1.5265859	1.232557	0.2538779	0.778999	1.9050106	1.7593783	0.4741029	0.62536702	0.5913472	0.2538779	0.7359039	0.9098367	1.8135545	0.3318896	0.9459248	0.4817837	0.7653673	0.50281034	0.3031056	0.7197253	0.2538779	0.2538779
ERBB4	0.3944311	0.9393425	1.6818742	0.2776278	0.6797819	0.2255812	0.5834586	0.2952413	0.28119536	0.4071581	0.2798243	0.372621	0.2948341	0.680507	0.6226001	0.8393759	0.2399012	1.5754875	0.2723975	0.9981272	0.6117745	0.6719904	0.6154644	0.8809998	0.6069851	0.38005604	0.4545339	0.2788637	1.1120261	0.3697906	0.6095995	1.1416265	0.2677015	0.3894862	0.27129398	0.8821688	0.5696466	0.3840141	0.2853007	0.3954434	0.5719951	0.2458139	0.2435643	0.2600721	0.89870144	0.6132951	0.6354832	0.2503024	0.3300931
WNT2	4.552391	3.3647869	2.4518645	1.26307432	1.7242623	3.3290378	4.288818	5.8549367	3.00121251	3.3363796	1.9557662	4.3885291	1.0896354	0.9155732	2.8852103	1.2296094	2.9317922	4.1296243	2.8559678	4.525739	2.4244678	4.5180313	0.9194068	1.9693046	2.8423055	3.22345131	2.8468313	2.4675273	3.2746999	1.6583494	1.8873443	4.2201149	3.6362496	3.475403	2.99606114	3.7385628	2.5625924	1.6521135	1.4027496	4.0981343	1.153757	3.0299092	2.580719	2.7969644	2.17010261	3.5138111	1.2372624	3.4238937	3.3599445
[truncated: 495 more columns]
