# Supplementary material for: Anoikis classification of lung squamous cell carcinoma reveals correlation with clinical prognosis and immune characteristics
Source: Ann Med. 2025 Jun 14;57(1):2514944. doi: 10.1080/07853890.2025.2514944 (PMC12168404; doi:10.1080/07853890.2025.2514944)
Supplement: Supplemental Material [file IANN_A_2514944_SM8995.zip › suppl_data/Supplementary Table2 forest plot.xls]

id	HR	HR.95L	HR.95H	pvalue
NTRK2	0.948326408	0.899915951	0.999341077	0.047186809
PDK4	1.108561191	1.00657259	1.220883548	0.036348843
HGF	1.158846892	1.015783266	1.322059698	0.028314514
FADD	1.137306825	1.001084068	1.292066128	0.048085827
CLDN1	0.932668552	0.873286709	0.996088249	0.037825979
MUC1	1.094636026	1.005470914	1.191708297	0.036994827
THBS1	1.126115253	1.010064169	1.255499998	0.032320535
EDA2R	1.244846089	1.015589918	1.525853849	0.034951021
SPINK1	1.120010502	1.036184361	1.210618082	0.004296796
SERPINA1	1.100951428	1.019222947	1.189233475	0.014534306
CHEK2	0.770877605	0.646524282	0.919149209	0.003740552
TJP3	1.111395055	1.012874459	1.219498584	0.025742673
TUBB3	1.301796518	1.032190014	1.641823843	0.025910418
GDF2	3.103486928	1.126040759	8.553536836	0.028563742
CD151	1.243915643	1.053661858	1.468522482	0.009961506
BAG4	0.83757506	0.726864758	0.965147881	0.014270229
SNAI1	1.219641324	1.061952712	1.400745006	0.004940053
LATS2	1.27657465	1.050644542	1.551088663	0.014006519
ERBB4	1.467533659	1.120141556	1.922663282	0.00538326
