# Supplementary material for: Anoikis classification of lung squamous cell carcinoma reveals correlation with clinical prognosis and immune characteristics
Source: Ann Med. 2025 Jun 14;57(1):2514944. doi: 10.1080/07853890.2025.2514944 (PMC12168404; doi:10.1080/07853890.2025.2514944)
Supplement: Supplemental Material [file IANN_A_2514944_SM8995.zip › suppl_data/Supplementary Table3 Multifactorial Cox regression analysis of prognosis related ARGs.xls]

## Sheet: Sheet1
ID	HR	HR.95L	HR.95H	coef	pvalue
FADD	1.13731	1.00108	1.29207	0.156653	0.0480858
BAG4	0.837575	0.726865	0.965148	-0.19437	0.0142702
SNAI1	1.21964	1.06195	1.40075	0.174564	0.00494005

## Sheet: Sheet2
id	HR	HR.95L	HR.95H	pvalue
NTRK2	0.930504	0.881985	0.981692	0.00838287
CDCP1	1.16731	1.0129	1.34526	0.0325968
HGF	1.14203	1.00105	1.30287	0.0481954
CHEK2	0.836162	0.711511	0.982651	0.0298214
PLAU	1.10184	1.00149	1.21224	0.0465404
THBS1	1.18096	1.06035	1.31529	0.00247774
EDA2R	1.25555	1.02753	1.53418	0.026047
PDGFB	1.16136	1.0068	1.33965	0.0400741
LAMC2	1.08523	1.01019	1.16584	0.0252599
CDH2	1.11847	1.02451	1.22104	0.0123897
TLN1	1.22257	1.03103	1.4497	0.020808
CLU	0.890482	0.807149	0.982419	0.0206792
SERPINA1	1.09373	1.01752	1.17564	0.0150495
HAVCR2	1.16457	1.02901	1.31798	0.0158283
SESN3	0.907794	0.8269	0.996601	0.042209
FGF2	0.861086	0.742027	0.99925	0.0488553
TUBB3	1.37481	1.12875	1.6745	0.00155764
LRP1	1.17436	1.01945	1.3528	0.0259575
TGFBR3	0.888846	0.799482	0.9882	0.0292919
GDF2	2.42811	1.37073	4.30114	0.00235847
CD151	1.1836	1.01461	1.38074	0.0319985
SMAD7	1.16693	1.00849	1.35026	0.0381256
TP63	0.942218	0.888059	0.999679	0.0487716
C5AR1	1.15583	1.02478	1.30363	0.0183456
LATS2	1.33775	1.10129	1.62498	0.00336586
SNAI1	1.24687	1.09029	1.42594	0.00127027
CDX2	1.27101	1.11039	1.45487	0.000503121
